# Supplementary material for: Two new species of Octomeria (Orchidaceae, Pleurothallidinae) and two new country records from Ecuador
Source: PhytoKeys. 2026 Apr 29;274:99–115. doi: 10.3897/phytokeys.274.177794 (PMC13150533; doi:10.3897/phytokeys.274.177794)
Supplement: XML Treatment for Octomeria ivouquillasii [file phytokeys.274.177794-treatment1.xml]

<!DOCTYPE tp:taxon-treatment
  PUBLIC "-//TaxonX//DTD Taxonomic Treatment Publishing DTD v0 20100105//EN" "tax-treatment-NSO.dtd">
<tp:taxon-treatment xmlns:tp="http://www.plazi.org/taxpub"><tp:treatment-meta><kwd-group><label>Taxon classification</label><kwd>
              <named-content content-type="kingdom">
                <named-content content-type="taxon-name">
                  <named-content content-type="kingdom">Plantae</named-content>
                </named-content>
              </named-content>
            </kwd><kwd>
              <named-content content-type="order">Asparagales</named-content>
            </kwd><kwd>
              <named-content content-type="family">Orchidaceae</named-content>
            </kwd></kwd-group><mixed-citation publication-type="journal"><person-group><name><surname>Vélez-Abarca</surname><given-names>Leisberth</given-names></name><name><surname>Iturralde</surname><given-names>Gabriel A.</given-names></name><name><surname>Garzón-Suárez</surname><given-names>Henry X.</given-names></name><name><surname>Gutiérrez del Pozo</surname><given-names>Diego</given-names></name><name><surname>Kuethe</surname><given-names>J. R.</given-names></name><name><surname>Baquero</surname><given-names>Luis E.</given-names></name><name><surname>Jiménez</surname><given-names>Marco M.</given-names></name></person-group><article-title>Two new species of <italic><tp:taxon-name><tp:taxon-name-part taxon-name-part-type="genus" reg="Octomeria">Octomeria</tp:taxon-name-part></tp:taxon-name></italic> (<tp:taxon-name><tp:taxon-name-part taxon-name-part-type="family" reg="Orchidaceae">Orchidaceae</tp:taxon-name-part></tp:taxon-name>, <tp:taxon-name><tp:taxon-name-part taxon-name-part-type="subtribe" reg="Pleurothallidinae">Pleurothallidinae</tp:taxon-name-part></tp:taxon-name>) and two new country records from Ecuador</article-title><source>PhytoKeys</source><day>29</day><month>04</month><year>2026</year><volume>274</volume><fpage>99</fpage><lpage>115</lpage><pub-id pub-id-type="doi">10.3897/phytokeys.274.177794</pub-id></mixed-citation></tp:treatment-meta><tp:nomenclature><tp:taxon-name><object-id xmlns:xlink="http://www.w3.org/1999/xlink" content-type="arpha" xlink:type="simple">3DFDB67E-C20E-5842-9AAC-2D25146E8AF8</object-id>
                		<tp:taxon-name-part taxon-name-part-type="genus" reg="Octomeria">Octomeria</tp:taxon-name-part> <tp:taxon-name-part taxon-name-part-type="species" reg="ivouquillasii">ivouquillasii</tp:taxon-name-part>
                	
                		<object-id xmlns:xlink="http://www.w3.org/1999/xlink" content-type="ipni" xlink:type="simple">urn:lsid:ipni.org:names:77379350-1</object-id>
                	</tp:taxon-name><tp:taxon-authority>Vélez-Abarca &amp; M.M.Jiménez</tp:taxon-authority><tp:taxon-status xmlns:xlink="http://www.w3.org/1999/xlink" xlink:type="simple">sp. nov.</tp:taxon-status><xref ref-type="fig" rid="F1">Figs 1</xref><xref ref-type="fig" rid="F2">, 2</xref><xref ref-type="table" rid="T1">: A1, B1, C, D; Table 1</xref></tp:nomenclature><tp:treatment-sec sec-type="Diagnosis"><title>Diagnosis.</title><p><italic><tp:taxon-name><tp:taxon-name-part taxon-name-part-type="genus" reg="Octomeria">Octomeria</tp:taxon-name-part> <tp:taxon-name-part taxon-name-part-type="species" reg="ivouquillasii">ivouquillasii</tp:taxon-name-part></tp:taxon-name></italic> is similar to the robust, repent members of the <italic><tp:taxon-name><tp:taxon-name-part taxon-name-part-type="genus" reg="Octomeria">O.</tp:taxon-name-part> <tp:taxon-name-part taxon-name-part-type="species" reg="grandiflora">grandiflora</tp:taxon-name-part></tp:taxon-name></italic> complex (including <italic><tp:taxon-name><tp:taxon-name-part taxon-name-part-type="genus" reg="Octomeria">O.</tp:taxon-name-part> <tp:taxon-name-part taxon-name-part-type="species" reg="seegeriana">seegeriana</tp:taxon-name-part></tp:taxon-name></italic> Kraenzl. (Fig. <xref ref-type="fig" rid="F2">2</xref>: A2, B2) in its large plant size and creeping habit, but differs by having slender, compressed ramicauls (vs. terete), a reduced pseudopeduncle 1.0–1.2 mm long (vs. 2–3 mm long), an obconic pedicel (vs. cylindrical) and a rhomboid apical lobe of the lip with acute, strongly apiculate apex and a central, longitudinal pseudo-callus extending over the apical third (vs. ovate, apex broadly truncate to retuse, sometimes minutely apiculate, without a central callus).</p><fig id="F1" position="float" orientation="portrait"><object-id xmlns:xlink="http://www.w3.org/1999/xlink" content-type="doi" xlink:type="simple">10.3897/phytokeys.274.177794.figure1</object-id><object-id xmlns:xlink="http://www.w3.org/1999/xlink" content-type="arpha" xlink:type="simple">DB683E4B-6694-5857-A880-D7AF68A6CDB5</object-id><label>Figure 1.</label><caption><p><italic><tp:taxon-name><tp:taxon-name-part taxon-name-part-type="genus" reg="Octomeria">Octomeria</tp:taxon-name-part> <tp:taxon-name-part taxon-name-part-type="species" reg="ivouquillasii">ivouquillasii</tp:taxon-name-part></tp:taxon-name></italic> Vélez-Abarca &amp; M.M.Jiménez. <bold>A</bold>. Habit; <bold>B</bold>. Flower in ¾ view; <bold>C</bold>. Dissected perianth; <bold>D</bold>. Ovary, column and lip in lateral view and lip adaxial view; <bold>E</bold>. Anther cap, adaxial (left) and abaxial (right) views; <bold>F</bold>. column apex and pollinia. Illustration made by L. Vélez-Abarca, based on the holotype.</p></caption><graphic xmlns:xlink="http://www.w3.org/1999/xlink" xlink:href="phytokeys-274-099_article-177794__-g001.jpg" id="oo_1613278.jpg" position="float" orientation="portrait" xlink:type="simple"><uri content-type="original_file" xlink:type="simple">https://binary.pensoft.net/fig/1613278</uri></graphic></fig><fig id="F2" position="float" orientation="portrait"><object-id xmlns:xlink="http://www.w3.org/1999/xlink" content-type="doi" xlink:type="simple">10.3897/phytokeys.274.177794.figure2</object-id><object-id xmlns:xlink="http://www.w3.org/1999/xlink" content-type="arpha" xlink:type="simple">401CCF07-8B96-56F0-BA76-CCFC945027BA</object-id><label>Figure 2.</label><caption><p>Comparative pictures amongst <italic><tp:taxon-name><tp:taxon-name-part taxon-name-part-type="genus" reg="Octomeria">Octomeria</tp:taxon-name-part> <tp:taxon-name-part taxon-name-part-type="species" reg="ivouquillasii">ivouquillasii</tp:taxon-name-part></tp:taxon-name></italic>, <italic><tp:taxon-name><tp:taxon-name-part taxon-name-part-type="genus" reg="Octomeria">O.</tp:taxon-name-part> <tp:taxon-name-part taxon-name-part-type="species" reg="seegeriana">seegeriana</tp:taxon-name-part></tp:taxon-name></italic> and <italic><tp:taxon-name><tp:taxon-name-part taxon-name-part-type="genus" reg="Octomeria">O.</tp:taxon-name-part> <tp:taxon-name-part taxon-name-part-type="species" reg="robusta">robusta</tp:taxon-name-part></tp:taxon-name></italic> (from top to bottom). <bold>A1, A2, D1</bold>. Flower and dissected perianth of <italic><tp:taxon-name><tp:taxon-name-part taxon-name-part-type="genus" reg="Octomeria">O.</tp:taxon-name-part> <tp:taxon-name-part taxon-name-part-type="species" reg="ivouquillasii">ivouquillasii</tp:taxon-name-part></tp:taxon-name></italic>; <bold>B1, B2, D3</bold>. Flower and dissected perianth of <italic><tp:taxon-name><tp:taxon-name-part taxon-name-part-type="genus" reg="Octomeria">O.</tp:taxon-name-part> <tp:taxon-name-part taxon-name-part-type="species" reg="seegeriana">seegeriana</tp:taxon-name-part></tp:taxon-name></italic>; <bold>C1, C2, D2</bold>. Flower and dissected perianth of <italic><tp:taxon-name><tp:taxon-name-part taxon-name-part-type="genus" reg="Octomeria">O.</tp:taxon-name-part> <tp:taxon-name-part taxon-name-part-type="species" reg="robusta">robusta</tp:taxon-name-part></tp:taxon-name></italic>; <bold>D1–D3</bold>. Lateral view of the column, lip and ovary, of the respective species. Photographs by Marco M. Jiménez (<italic><tp:taxon-name><tp:taxon-name-part taxon-name-part-type="genus" reg="Octomeria">O.</tp:taxon-name-part> <tp:taxon-name-part taxon-name-part-type="species" reg="ivouquillasii">ivouquillasii</tp:taxon-name-part></tp:taxon-name></italic> and <italic><tp:taxon-name><tp:taxon-name-part taxon-name-part-type="genus" reg="Octomeria">O.</tp:taxon-name-part> <tp:taxon-name-part taxon-name-part-type="species" reg="seegeriana">seegeriana</tp:taxon-name-part></tp:taxon-name></italic>) and L. Vélez-Abarca (<italic><tp:taxon-name><tp:taxon-name-part taxon-name-part-type="genus" reg="Octomeria">O.</tp:taxon-name-part> <tp:taxon-name-part taxon-name-part-type="species" reg="robusta">robusta</tp:taxon-name-part></tp:taxon-name></italic>). Plate elaborated by L. Vélez-Abarca and H.X. Garzón.</p></caption><graphic xmlns:xlink="http://www.w3.org/1999/xlink" xlink:href="phytokeys-274-099_article-177794__-g002.jpg" id="oo_1613279.jpg" position="float" orientation="portrait" xlink:type="simple"><uri content-type="original_file" xlink:type="simple">https://binary.pensoft.net/fig/1613279</uri></graphic></fig><table-wrap id="T1" position="float" orientation="portrait"><label>Table 1.</label><caption><p>Morphological differences amongst <italic><tp:taxon-name><tp:taxon-name-part taxon-name-part-type="genus" reg="Octomeria">Octomeria</tp:taxon-name-part> <tp:taxon-name-part taxon-name-part-type="species" reg="ivouquillasii">ivouquillasii</tp:taxon-name-part></tp:taxon-name></italic>, <italic><tp:taxon-name><tp:taxon-name-part taxon-name-part-type="genus" reg="Octomeria">O.</tp:taxon-name-part> <tp:taxon-name-part taxon-name-part-type="species" reg="seegeriana">seegeriana</tp:taxon-name-part></tp:taxon-name></italic> (syn. <italic><tp:taxon-name><tp:taxon-name-part taxon-name-part-type="genus" reg="Octomeria">O.</tp:taxon-name-part> <tp:taxon-name-part taxon-name-part-type="species" reg="grandiflora">grandiflora</tp:taxon-name-part></tp:taxon-name></italic>) and <italic><tp:taxon-name><tp:taxon-name-part taxon-name-part-type="genus" reg="Octomeria">O.</tp:taxon-name-part> <tp:taxon-name-part taxon-name-part-type="species" reg="robusta">robusta</tp:taxon-name-part></tp:taxon-name></italic> (syn. <italic><tp:taxon-name><tp:taxon-name-part taxon-name-part-type="genus" reg="Octomeria">O.</tp:taxon-name-part> <tp:taxon-name-part taxon-name-part-type="species" reg="grandiflora">grandiflora</tp:taxon-name-part></tp:taxon-name></italic>). Descriptions taken from: (1) this study; (2, 3) <xref ref-type="bibr" rid="B10">Luer (2010)</xref>, <xref ref-type="bibr" rid="B16">Ulloa Ulloa et al. (2018)</xref>.</p></caption><table><tbody><tr><th rowspan="1" colspan="1">Species</th><th rowspan="1" colspan="1"><italic><tp:taxon-name><tp:taxon-name-part taxon-name-part-type="genus" reg="Octomeria">O.</tp:taxon-name-part> <tp:taxon-name-part taxon-name-part-type="species" reg="ivouquillasii">ivouquillasii</tp:taxon-name-part></tp:taxon-name></italic> (1)</th><th rowspan="1" colspan="1"><italic><tp:taxon-name><tp:taxon-name-part taxon-name-part-type="genus" reg="Octomeria">O.</tp:taxon-name-part> <tp:taxon-name-part taxon-name-part-type="species" reg="seegeriana">seegeriana</tp:taxon-name-part></tp:taxon-name></italic> (2)</th><th rowspan="1" colspan="1"><italic><tp:taxon-name><tp:taxon-name-part taxon-name-part-type="genus" reg="Octomeria">O.</tp:taxon-name-part> <tp:taxon-name-part taxon-name-part-type="species" reg="robusta">robusta</tp:taxon-name-part></tp:taxon-name></italic> (3)</th></tr><tr><td rowspan="1" colspan="1">
                    <bold>Plant</bold>
                  </td><td rowspan="1" colspan="1">Up to 40 cm tall, repent rhizome, stout, 4 mm thick, 0.5–1.5 cm long between ramicauls</td><td rowspan="1" colspan="1">Up to 33 cm tall, repent, rhizome, stout, 4–5 mm thick, 1–2 cm long between ramicauls</td><td rowspan="1" colspan="1">Up to 23 cm tall, ascending to shortly repent or caespitose, rhizome stout, 0.5–1.0 cm long between ramicauls</td></tr><tr><td rowspan="1" colspan="1">
                    <bold>Ramicaul</bold>
                  </td><td rowspan="1" colspan="1">Slightly compressed, 10–20 cm long</td><td rowspan="1" colspan="1">Terete, 5–15 cm long</td><td rowspan="1" colspan="1">Terete, 6–22 cm long</td></tr><tr><td rowspan="1" colspan="1">
                    <bold>Leaf</bold>
                  </td><td rowspan="1" colspan="1">Narrowly lanceolate, acute, 12–15 × 1.4–1.7 cm, petiole 1.8 mm long.</td><td rowspan="1" colspan="1">Elliptical, acute, 8–15 × 1.5–2.5 cm, petiole 0.5–1.5 mm long</td><td rowspan="1" colspan="1">Elliptical, acute, 7–16 × 1.0–2.5 cm, petiole 1.0–1.5 mm long</td></tr><tr><td rowspan="1" colspan="1">
                    <bold>Sepals</bold>
                  </td><td rowspan="1" colspan="1">3-veined. Dorsal sepal elliptic-ovate, subacute to acuminate, 10–12 × 2–3 mm; lateral sepals elliptic, acuminate, 10–12 × 2–3 mm</td><td rowspan="1" colspan="1">5-veined. Dorsal sepal elliptic-ovate, acute, 9–14 × 5 mm; lateral sepals elliptic, slightly oblique, acute, 9–14 × 5 mm</td><td rowspan="1" colspan="1">4-to 5-veined Dorsal sepal elliptic-ovate, acute, 11–12 × 4–5 mm, 5–7-veined; lateral sepals elliptic-ovate, slightly oblique, acute, 10–11 × 3.5–5.0 mm.</td></tr><tr><td rowspan="1" colspan="1">
                    <bold>Petals</bold>
                  </td><td rowspan="1" colspan="1">Narrowly ovate, acuminate, 10–12 × 2–3 mm, 3-veined</td><td rowspan="1" colspan="1">Ovate, acute, 9–14 × 3.0–4.5 mm, 5-veined</td><td rowspan="1" colspan="1">Narrowly ovate, acute, 9–10 × 3.0–4.5 mm, 3–5-veined</td></tr><tr><td rowspan="1" colspan="1">
                    <bold>Lip</bold>
                  </td><td rowspan="1" colspan="1">Trilobed, 4.5–5.0 × 2.0–2.3 mm expanded, the apical lobe rhomboid, acute apex, retuse with a pseudo-callus extending in the central region below the apical third</td><td rowspan="1" colspan="1">Trilobed, 5–8 × 3–4 mm expanded, the apical lobe broadly truncate to retuse, without a callus</td><td rowspan="1" colspan="1">Trilobed, 7–8 × 4.0–4.5 mm expanded, the apical lobe erose, ovate, apex broadly truncate to retuse, without a callus</td></tr><tr><td rowspan="1" colspan="1">
                    <bold>Lateral lobes of the lip</bold>
                  </td><td rowspan="1" colspan="1">Rounded, elongated, antrorse</td><td rowspan="1" colspan="1">Oblique, broadly uncinate, subacute, antrorse</td><td rowspan="1" colspan="1">Low, obtusely angled on the anterior margin</td></tr></tbody></table></table-wrap></tp:treatment-sec><tp:treatment-sec sec-type="Type"><title>Type.</title><p>Ecuador • Zamora-Chinchipe: Cordillera del Cóndor, cerca de Tundayme, <named-content xmlns:xlink="http://www.w3.org/1999/xlink" content-type="dwc:verbatimCoordinates" xlink:type="simple"><named-content content-type="dwc:verbatimCoordinates" xlink:type="simple">3°36'35.83"S, 78°29'16.84"W</named-content></named-content>, 1400 m elev., 23 May 2021, <italic>M. Jiménez 1183</italic> (holotype: <abbrev xmlns:xlink="http://www.w3.org/1999/xlink" xlink:title="Universidad Técnica Particular de Loja Herbarium" xlink:type="simple">HUTPL</abbrev> 15796!).</p></tp:treatment-sec><tp:treatment-sec sec-type="Description"><title>Description.</title><p><bold><italic>Plant</italic></bold> up to 40 cm tall, epiphytic, repent rhizome, stout, 4.0 mm thick, 0.5–1.5 cm long between ramicauls. Roots ca. 1.0 mm in diameter, flexuous, white. <bold><italic>Ramicauls</italic></bold> erect, 10–20 cm long, slightly compressed, with 3–5 internodes enclosed by tubular bracts. <bold><italic>Leaf</italic></bold> erect, coriaceous, narrowly lanceolate, acuminate, 12.0–15.0 × 1.4–1.7 cm, adaxially sulcate and abaxially carinate, margin entire, cuneate at the base on a petiole ca.1.8 mm long. <bold><italic>Inflorescence</italic></bold> a single-flowered co-florescence, produced successively from an abbreviated axis at the apex of the ramicaul; pseudopeduncle cylindrical, 1.0–1.2 mm long; flower bract 1, infundibuliform, membranaceous, 2.5–3.0 mm long; pedicel obconic, 2.5 mm long; ovary 2.5–3.8 mm long, cylindrical, sulcate, almost always twisted. Sepals and petals white-yellowish, translucent, glabrous, 3-veined, 10–12 × 2.0–3.0 mm. <bold><italic>Dorsal sepal</italic></bold> elliptic-ovate, subacute to acuminate. <bold><italic>Lateral sepals</italic></bold> elliptic, acuminate. <bold><italic>Petals</italic></bold> narrowly ovate, acuminate, 10–12 × 2–3 mm, 3-veined. <bold><italic>Lip</italic></bold> yellow, pigmented red purple on the first half of the disc, between the calli, oblong, three-lobed, glabrous, 4.5–5.0 × 2.0–2.3 mm, with lateral lobes antrorse, erect, rounded, elongated, the apical lobe rhomboid, acute, strongly apiculate, the disc broadly channelled between a pair of oblique yellow calli descending from the lateral lobes, a yellow pseudo-callus extending longitudinally below the apical third; base truncate, articulated to the foot of the column. <bold><italic>Column</italic></bold> semi-terete, falcate, 3.0–3.5 mm long, foot of the column 1.5 mm long, stigma ventral, clinandrium entire, margin slightly dentate. <bold><italic>Anther cap</italic></bold> white, subapical. <bold><italic>Pollinia</italic></bold> eight, in two series of four, yellow.</p></tp:treatment-sec><tp:treatment-sec sec-type="Distribution and habitat"><title>Distribution and habitat.</title><p><italic><tp:taxon-name><tp:taxon-name-part taxon-name-part-type="genus" reg="Octomeria">Octomeria</tp:taxon-name-part> <tp:taxon-name-part taxon-name-part-type="species" reg="ivouquillasii">ivouquillasii</tp:taxon-name-part></tp:taxon-name></italic> is so far known only from its type locality found along the western side of the Cordillera del Cóndor in the Zamora-Chinchipe Province, Ecuador (Fig. <xref ref-type="fig" rid="F7">7</xref>). The species was found growing at an elevation of 1400 m, corresponding with low premontane forests on the foothills of a sandstone plateau.</p></tp:treatment-sec><tp:treatment-sec sec-type="Etymology"><title>Etymology.</title><p>The specific epithet honors Ivo Alberto Uquillas Bermeo, Ecuadorian artist (painter and sculptor) from Manabí Province, Ecuador. This species is dedicated to his contributions to the visual arts and his numerous impactful cultural works of monumental sculpture and public art across Ecuador.</p></tp:treatment-sec><tp:treatment-sec sec-type="Conservation status"><title>Conservation status.</title><p><italic><tp:taxon-name><tp:taxon-name-part taxon-name-part-type="genus" reg="Octomeria">Octomeria</tp:taxon-name-part> <tp:taxon-name-part taxon-name-part-type="species" reg="ivouquillasii">ivouquillasii</tp:taxon-name-part></tp:taxon-name></italic> is known from a single locality; therefore, the Extent of Occurrence (<abbrev xmlns:xlink="http://www.w3.org/1999/xlink" xlink:title="extent of occurrence" xlink:type="simple">EOO</abbrev>) cannot be calculated and the Area of Occupancy (<abbrev xmlns:xlink="http://www.w3.org/1999/xlink" xlink:title="area of occupancy" xlink:type="simple">AOO</abbrev>) is the minimum possible value of 4 km<sup>2</sup> following <xref ref-type="bibr" rid="B5">IUCN (2024)</xref> guidelines. The only known population occurs within an area surrounded by mining concessions (Fig. <xref ref-type="fig" rid="F7">7</xref>) and lies outside any protected area. Severe deforestation and habitat loss associated with large-scale mining have been documented in the region (<xref ref-type="bibr" rid="B12">Mestanza-Ramón et al. 2022</xref>; <xref ref-type="bibr" rid="B11">Mena-Quintana et al. 2025</xref>). Although insufficient sampling suggests the species may occur elsewhere, access to surrounding areas is increasingly restricted due to the presence of mining companies, which often limit entry and restrict biological research.</p><p>Given the limited available information, the species could be categorised as Data Deficient (<abbrev xmlns:xlink="http://www.w3.org/1999/xlink" xlink:title="Data Deficient" xlink:type="simple">DD</abbrev>). However, considering its extremely restricted <abbrev xmlns:xlink="http://www.w3.org/1999/xlink" xlink:title="area of occupancy" xlink:type="simple">AOO</abbrev> and the clear, ongoing threats to its habitat, we recommend listing it as Critically Endangered [<abbrev xmlns:xlink="http://www.w3.org/1999/xlink" xlink:title="Critically Endangered" xlink:type="simple">CR</abbrev> B2ab(iii)] (<xref ref-type="bibr" rid="B5">IUCN 2024</xref>) under a precautionary approach.</p></tp:treatment-sec><tp:treatment-sec sec-type="Taxonomic notes"><title>Taxonomic notes.</title><p>The original description of <italic><tp:taxon-name><tp:taxon-name-part taxon-name-part-type="genus" reg="Octomeria">Octomeria</tp:taxon-name-part> <tp:taxon-name-part taxon-name-part-type="species" reg="grandiflora">grandiflora</tp:taxon-name-part></tp:taxon-name></italic> (Fig. <xref ref-type="fig" rid="F4">4</xref>: D1) by <xref ref-type="bibr" rid="B8">Lindley (1842)</xref> defined the species with a mid-lobe of the lip as “<italic>obovato-cuneatâ denticulatâ fissâ</italic>”, describing a widened apex with denticulate margins and a cleft or divided centre (<italic>fissâ</italic>). This morphology differs from <italic><tp:taxon-name><tp:taxon-name-part taxon-name-part-type="genus" reg="Octomeria">O.</tp:taxon-name-part> <tp:taxon-name-part taxon-name-part-type="species" reg="ivouquillasii">ivouquillasii</tp:taxon-name-part></tp:taxon-name></italic>, which presents a strictly rhomboid mid-lobe with entire margins and an apex that, rather than being divided, projects into an acute angle ending in a solid and prominent apex.</p><p><xref ref-type="bibr" rid="B10">Luer (2010)</xref> maintained Lindley’s interpretation by illustrating <italic><tp:taxon-name><tp:taxon-name-part taxon-name-part-type="genus" reg="Octomeria">Octomeria</tp:taxon-name-part> <tp:taxon-name-part taxon-name-part-type="species" reg="grandiflora">grandiflora</tp:taxon-name-part></tp:taxon-name></italic> with a broadly truncate to retuse apex. However, the new entity possesses a creeping habit and slightly compressed ramicauls that distance it from the typically cespitose forms with terete stems treated by Luer for <italic><tp:taxon-name><tp:taxon-name-part taxon-name-part-type="genus" reg="Octomeria">O.</tp:taxon-name-part> <tp:taxon-name-part taxon-name-part-type="species" reg="grandiflora">grandiflora</tp:taxon-name-part></tp:taxon-name></italic>. For this reason, the diagnostic comparison is established with <italic><tp:taxon-name><tp:taxon-name-part taxon-name-part-type="genus" reg="Octomeria">O.</tp:taxon-name-part> <tp:taxon-name-part taxon-name-part-type="species" reg="seegeriana">seegeriana</tp:taxon-name-part></tp:taxon-name></italic> (Fig. <xref ref-type="fig" rid="F2">2</xref>: A2, B2) and <italic><tp:taxon-name><tp:taxon-name-part taxon-name-part-type="genus" reg="Octomeria">O.</tp:taxon-name-part> <tp:taxon-name-part taxon-name-part-type="species" reg="robusta">robusta</tp:taxon-name-part></tp:taxon-name></italic> (Fig. <xref ref-type="fig" rid="F2">2</xref>: A3, B3), taxa that have been currently synonymised under <italic><tp:taxon-name><tp:taxon-name-part taxon-name-part-type="genus" reg="Octomeria">O.</tp:taxon-name-part> <tp:taxon-name-part taxon-name-part-type="species" reg="grandiflora">grandiflora</tp:taxon-name-part></tp:taxon-name></italic> (<xref ref-type="bibr" rid="B16">Ulloa Ulloa et al. 2018</xref>).</p><p>When contrasting the new entity with <italic><tp:taxon-name><tp:taxon-name-part taxon-name-part-type="genus" reg="Octomeria">Octomeria</tp:taxon-name-part> <tp:taxon-name-part taxon-name-part-type="species" reg="seegeriana">seegeriana</tp:taxon-name-part></tp:taxon-name></italic>, both share the large plant size and its creeping habit. However, the new species is distinguished by possessing a reduced venation of only three veins in all floral segments (vs. five veins in sepals and petals). The new species is readily distinguishable by the smaller size of the lip 4.5–5.0 × 2.0–2.3 mm (vs. 5.0–6.0 × 3.0 mm); with an apical lobe rhomboid, acute, strongly apiculate apex; and a central longitudinal pseudo-callus projecting from the middle towards the apex (vs. ovate, apex broadly truncate to retuse, sometimes minutely apiculate) (Table <xref ref-type="table" rid="T1">1</xref>).</p><p>Regarding <italic><tp:taxon-name><tp:taxon-name-part taxon-name-part-type="genus" reg="Octomeria">Octomeria</tp:taxon-name-part> <tp:taxon-name-part taxon-name-part-type="species" reg="robusta">robusta</tp:taxon-name-part></tp:taxon-name></italic>, the structural divergence is even more pronounced due to the density of the venation, consistently presents a reduced venation of only 3 veins in both petals and sepals (vs. 5–7 veins in the sepals). Both share the large plant size and its creeping habit. The new species is readily distinguishable by the smaller size of the lip 4.5–5.0 × 2.0–2.3 mm (much larger lip, 7.0–8.0 × 4.0 mm); with apical lobe rhomboid, acute, strongly apiculate apex; and a central longitudinal pseudo-callus projecting from the middle towards the apex (vs. ovate, apex broadly truncate to retuse, sometimes minutely apiculate and without a central callus). The combination of reduced venation, the rhomboid-acute architecture of the lip and the presence of the central pseudocallus confirms the new entity as an independent species (Table <xref ref-type="table" rid="T1">1</xref>).</p></tp:treatment-sec><tp:treatment-sec><!--Section generated to contain objects referenced in tp:taxon-treatment.--><fig id="F7" position="float" orientation="portrait"><object-id xmlns:xlink="http://www.w3.org/1999/xlink" content-type="doi" xlink:type="simple">10.3897/phytokeys.274.177794.figure7</object-id><object-id xmlns:xlink="http://www.w3.org/1999/xlink" content-type="arpha" xlink:type="simple">CB0A8F85-87B1-51E8-A91D-BCD295979DC2</object-id><label>Figure 7.</label><caption><p><italic><tp:taxon-name><tp:taxon-name-part taxon-name-part-type="genus" reg="Octomeria">Octomeria</tp:taxon-name-part> <tp:taxon-name-part taxon-name-part-type="species" reg="ivouquillasii">ivouquillasii</tp:taxon-name-part></tp:taxon-name></italic>, <italic><tp:taxon-name><tp:taxon-name-part taxon-name-part-type="genus" reg="Octomeria">O.</tp:taxon-name-part> <tp:taxon-name-part taxon-name-part-type="species" reg="tricarinata">tricarinata</tp:taxon-name-part></tp:taxon-name></italic> in Ecuador and the other species included in this study. Map elaborated by Gabriel A. Iturralde.</p></caption><graphic xmlns:xlink="http://www.w3.org/1999/xlink" xlink:href="phytokeys-274-099_article-177794__-g007.jpg" id="oo_1613284.jpg" position="float" orientation="portrait" xlink:type="simple"><uri content-type="original_file" xlink:type="simple">https://binary.pensoft.net/fig/1613284</uri></graphic></fig><fig id="F4" position="float" orientation="portrait"><object-id xmlns:xlink="http://www.w3.org/1999/xlink" content-type="doi" xlink:type="simple">10.3897/phytokeys.274.177794.figure4</object-id><object-id xmlns:xlink="http://www.w3.org/1999/xlink" content-type="arpha" xlink:type="simple">EA044D98-354A-5A3B-B9DE-3832D46CD718</object-id><label>Figure 4.</label><caption><p>Morphological comparison amongst <italic><tp:taxon-name><tp:taxon-name-part taxon-name-part-type="genus" reg="Octomeria">Octomeria</tp:taxon-name-part> <tp:taxon-name-part taxon-name-part-type="species" reg="tricarinata">tricarinata</tp:taxon-name-part></tp:taxon-name></italic>, <italic><tp:taxon-name><tp:taxon-name-part taxon-name-part-type="genus" reg="Octomeria">O.</tp:taxon-name-part> <tp:taxon-name-part taxon-name-part-type="species" reg="hirtzii">hirtzii</tp:taxon-name-part></tp:taxon-name></italic>, <italic><tp:taxon-name><tp:taxon-name-part taxon-name-part-type="genus" reg="Octomeria">O.</tp:taxon-name-part> <tp:taxon-name-part taxon-name-part-type="species" reg="peruviana">peruviana</tp:taxon-name-part></tp:taxon-name></italic> and <italic><tp:taxon-name><tp:taxon-name-part taxon-name-part-type="genus" reg="Octomeria">O.</tp:taxon-name-part> <tp:taxon-name-part taxon-name-part-type="species" reg="grandiflora">grandiflora</tp:taxon-name-part></tp:taxon-name></italic>. <bold>A1–A3</bold>. Flower, dissected perianth and adaxial view of the lip of <italic><tp:taxon-name><tp:taxon-name-part taxon-name-part-type="genus" reg="Octomeria">O.</tp:taxon-name-part> <tp:taxon-name-part taxon-name-part-type="species" reg="tricarinata">tricarinata</tp:taxon-name-part></tp:taxon-name></italic>; <bold>B1–B3</bold>. Flower, dissected perianth and adaxial view of the lip of <italic><tp:taxon-name><tp:taxon-name-part taxon-name-part-type="genus" reg="Octomeria">O.</tp:taxon-name-part> <tp:taxon-name-part taxon-name-part-type="species" reg="hirtzii">hirtzii</tp:taxon-name-part></tp:taxon-name></italic>; <bold>C1–C3</bold>. Flower, dissected perianth and adaxial view of the lip of <italic><tp:taxon-name><tp:taxon-name-part taxon-name-part-type="genus" reg="Octomeria">O.</tp:taxon-name-part> <tp:taxon-name-part taxon-name-part-type="species" reg="peruviana">peruviana</tp:taxon-name-part></tp:taxon-name></italic>; <bold>D1–D3</bold>. Flower, dissected perianth and adaxial view of the lip of <italic><tp:taxon-name><tp:taxon-name-part taxon-name-part-type="genus" reg="Octomeria">O.</tp:taxon-name-part> <tp:taxon-name-part taxon-name-part-type="species" reg="grandiflora">grandiflora</tp:taxon-name-part></tp:taxon-name></italic>. Photographs by M. M. Jiménez (<italic><tp:taxon-name><tp:taxon-name-part taxon-name-part-type="genus" reg="Octomeria">O.</tp:taxon-name-part> <tp:taxon-name-part taxon-name-part-type="species" reg="tricarinata">tricarinata</tp:taxon-name-part></tp:taxon-name></italic> and <italic><tp:taxon-name><tp:taxon-name-part taxon-name-part-type="genus" reg="Octomeria">O.</tp:taxon-name-part> <tp:taxon-name-part taxon-name-part-type="species" reg="hirtzii">hirtzii</tp:taxon-name-part></tp:taxon-name></italic>), L. Ocupa-Horna (<italic><tp:taxon-name><tp:taxon-name-part taxon-name-part-type="genus" reg="Octomeria">O.</tp:taxon-name-part> <tp:taxon-name-part taxon-name-part-type="species" reg="peruviana">peruviana</tp:taxon-name-part></tp:taxon-name></italic>) and M. S. Rosim (<italic><tp:taxon-name><tp:taxon-name-part taxon-name-part-type="genus" reg="Octomeria">O.</tp:taxon-name-part> <tp:taxon-name-part taxon-name-part-type="species" reg="grandiflora">grandiflora</tp:taxon-name-part></tp:taxon-name></italic>). Plate prepared by L. Vélez-Abarca and H.X. Garzón.</p></caption><graphic xmlns:xlink="http://www.w3.org/1999/xlink" xlink:href="phytokeys-274-099_article-177794__-g004.jpg" id="oo_1613281.jpg" position="float" orientation="portrait" xlink:type="simple"><uri content-type="original_file" xlink:type="simple">https://binary.pensoft.net/fig/1613281</uri></graphic></fig></tp:treatment-sec><ref-list><ref id="B10"><mixed-citation xmlns:xlink="http://www.w3.org/1999/xlink" xlink:type="simple">Luer CA (2010) Icones Pleurothallidinarum XXXI. <italic><tp:taxon-name><tp:taxon-name-part taxon-name-part-type="genus">Lepanthes</tp:taxon-name-part></tp:taxon-name></italic> of Bolivia, Systematics of <italic><tp:taxon-name><tp:taxon-name-part taxon-name-part-type="genus">Octomeria</tp:taxon-name-part></tp:taxon-name></italic> Species North and West of Brazil, Addenda: New Species of <italic><tp:taxon-name><tp:taxon-name-part taxon-name-part-type="genus">Brachionidium</tp:taxon-name-part></tp:taxon-name></italic>, <italic><tp:taxon-name><tp:taxon-name-part taxon-name-part-type="genus">Lepanthes</tp:taxon-name-part></tp:taxon-name></italic>, <italic><tp:taxon-name><tp:taxon-name-part taxon-name-part-type="genus">Masdevallia</tp:taxon-name-part></tp:taxon-name></italic>, <italic><tp:taxon-name><tp:taxon-name-part taxon-name-part-type="genus">Octomeria</tp:taxon-name-part></tp:taxon-name></italic>, <italic><tp:taxon-name><tp:taxon-name-part taxon-name-part-type="genus">Platystele</tp:taxon-name-part></tp:taxon-name></italic>, <italic><tp:taxon-name><tp:taxon-name-part taxon-name-part-type="genus">Pleurothallopsis</tp:taxon-name-part></tp:taxon-name></italic>, and <italic><tp:taxon-name><tp:taxon-name-part taxon-name-part-type="genus">Porroglossum</tp:taxon-name-part></tp:taxon-name></italic>. Corrigenda. In: Hollowell AC (Ed.). Monographs in Systematic Botany from Missouri Botanical Garden 120. Missouri Botanical Garden Press, Saint Louis, 1–154.</mixed-citation></ref><ref id="B16"><mixed-citation xmlns:xlink="http://www.w3.org/1999/xlink" xlink:type="simple">Ulloa Ulloa C, Acevedo-Rodríguez P, Beck SG, Belgrano MJ, Bernal R, Berry PE, Brako L, Celis M, Davidse G, Gradstein SR, Hokche O, León B, León-Yánez S, Magill RE, Neill DA, Nee MH, Raven PH, Stimmel H, Strong MT, Villaseñor Ríos JL, Zarucchi JL, Zuloaga FO, Jørgensen PM (2018) An integrated assessment of the vascular plant species of the Americas. Science 358(6370): 1614–1617. <ext-link xlink:href="10.1126/science.aao0398" ext-link-type="doi" xlink:type="simple">https://doi.org/10.1126/science.aao0398</ext-link></mixed-citation></ref><ref id="B5"><mixed-citation xmlns:xlink="http://www.w3.org/1999/xlink" xlink:type="simple">IUCN (2024) Guidelines for Using the IUCN Red List Categories and Criteria. Version 16. Prepared by the Standards and Petitions Committee. <ext-link xlink:href="https://www.iucnredlist.org/resources/redlistguidelines" ext-link-type="uri" xlink:type="simple">https://www.iucnredlist.org/resources/redlistguidelines</ext-link> [accessed 13 .10.2025]</mixed-citation></ref><ref id="B12"><mixed-citation xmlns:xlink="http://www.w3.org/1999/xlink" xlink:type="simple">Mestanza-Ramón C, Cuenca-Cumbicus J, D’orio G, Flores-Toala J, Segovia-Cáceres S, Bonilla-Bonilla A, Straface S (2022) Gold mining in the Amazon region of Ecuador: History and a review of its socio-environmental impacts. Land 11(2): 221. <ext-link xlink:href="10.3390/land11020221" ext-link-type="doi" xlink:type="simple">https://doi.org/10.3390/land11020221</ext-link></mixed-citation></ref><ref id="B11"><mixed-citation xmlns:xlink="http://www.w3.org/1999/xlink" xlink:type="simple">Mena-Quintana FN, Álvarez W, Franco W, Moncayo L, Tipán M, Ayala J (2025) Land degraded by gold mining in the Ecuadorian Amazon: A proposal for boosting ecosystem restoration through induced revegetation. Forests 16(2): 372. <ext-link xlink:href="10.3390/f16020372" ext-link-type="doi" xlink:type="simple">https://doi.org/10.3390/f16020372</ext-link></mixed-citation></ref><ref id="B8"><mixed-citation xmlns:xlink="http://www.w3.org/1999/xlink" xlink:type="simple">Lindley JA (1842) Edwards’s Botanical Register. J. Ridgway, London, 64–65.</mixed-citation></ref></ref-list></tp:taxon-treatment>
