# Supplementary material for: Two new species of Octomeria (Orchidaceae, Pleurothallidinae) and two new country records from Ecuador
Source: PhytoKeys. 2026 Apr 29;274:99–115. doi: 10.3897/phytokeys.274.177794 (PMC13150533; doi:10.3897/phytokeys.274.177794)
Supplement: XML Treatment for Octomeria tricarinata [file phytokeys.274.177794-treatment2.xml]

<!DOCTYPE tp:taxon-treatment
  PUBLIC "-//TaxonX//DTD Taxonomic Treatment Publishing DTD v0 20100105//EN" "tax-treatment-NSO.dtd">
<tp:taxon-treatment xmlns:tp="http://www.plazi.org/taxpub"><tp:treatment-meta><kwd-group><label>Taxon classification</label><kwd>
              <named-content content-type="kingdom">
                <named-content content-type="taxon-name">
                  <named-content content-type="kingdom">Plantae</named-content>
                </named-content>
              </named-content>
            </kwd><kwd>
              <named-content content-type="order">Asparagales</named-content>
            </kwd><kwd>
              <named-content content-type="family">Orchidaceae</named-content>
            </kwd></kwd-group><mixed-citation publication-type="journal"><person-group><name><surname>Vélez-Abarca</surname><given-names>Leisberth</given-names></name><name><surname>Iturralde</surname><given-names>Gabriel A.</given-names></name><name><surname>Garzón-Suárez</surname><given-names>Henry X.</given-names></name><name><surname>Gutiérrez del Pozo</surname><given-names>Diego</given-names></name><name><surname>Kuethe</surname><given-names>J. R.</given-names></name><name><surname>Baquero</surname><given-names>Luis E.</given-names></name><name><surname>Jiménez</surname><given-names>Marco M.</given-names></name></person-group><article-title>Two new species of <italic><tp:taxon-name><tp:taxon-name-part taxon-name-part-type="genus" reg="Octomeria">Octomeria</tp:taxon-name-part></tp:taxon-name></italic> (<tp:taxon-name><tp:taxon-name-part taxon-name-part-type="family" reg="Orchidaceae">Orchidaceae</tp:taxon-name-part></tp:taxon-name>, <tp:taxon-name><tp:taxon-name-part taxon-name-part-type="subtribe" reg="Pleurothallidinae">Pleurothallidinae</tp:taxon-name-part></tp:taxon-name>) and two new country records from Ecuador</article-title><source>PhytoKeys</source><day>29</day><month>04</month><year>2026</year><volume>274</volume><fpage>99</fpage><lpage>115</lpage><pub-id pub-id-type="doi">10.3897/phytokeys.274.177794</pub-id></mixed-citation></tp:treatment-meta><tp:nomenclature><tp:taxon-name><object-id xmlns:xlink="http://www.w3.org/1999/xlink" content-type="arpha" xlink:type="simple">0ACCD5CC-4004-521A-807A-908A29CDCF97</object-id>
                		<tp:taxon-name-part taxon-name-part-type="genus" reg="Octomeria">Octomeria</tp:taxon-name-part> <tp:taxon-name-part taxon-name-part-type="species" reg="tricarinata">tricarinata</tp:taxon-name-part>
                	
                		<object-id xmlns:xlink="http://www.w3.org/1999/xlink" content-type="ipni" xlink:type="simple">urn:lsid:ipni.org:names:77379351-1</object-id>
                	</tp:taxon-name><tp:taxon-authority>Vélez-Abarca &amp; M.M.Jiménez</tp:taxon-authority><tp:taxon-status xmlns:xlink="http://www.w3.org/1999/xlink" xlink:type="simple">sp. nov.</tp:taxon-status><xref ref-type="fig" rid="F3">Figs 3</xref><xref ref-type="fig" rid="F4">, 4</xref><xref ref-type="table" rid="T2">A–C; Table 2</xref></tp:nomenclature><tp:treatment-sec sec-type="Diagnosis"><title>Diagnosis.</title><p><italic><tp:taxon-name><tp:taxon-name-part taxon-name-part-type="genus" reg="Octomeria">Octomeria</tp:taxon-name-part> <tp:taxon-name-part taxon-name-part-type="species" reg="tricarinata">tricarinata</tp:taxon-name-part></tp:taxon-name></italic> is similar to <italic><tp:taxon-name><tp:taxon-name-part taxon-name-part-type="genus" reg="Octomeria">O.</tp:taxon-name-part> <tp:taxon-name-part taxon-name-part-type="species" reg="grandiflora">grandiflora</tp:taxon-name-part></tp:taxon-name></italic> in the size of the plant and flower but differs by its shortly repent habit (vs. densely caespitose), shorter, linear-oblong leaves, 5.0–10.0 × 1.0–2.5 cm (vs. ovate to narrowly ovate, 8.0–20.0 × 1.0–2.0 cm), thinner lip 5.2–5.8 × 1.7–2.2 mm (vs. 6.0–9.0 × 4.0–6.0 mm), with three well-marked, dark red-purple calli (vs. a pair of yellow calli) and the apical lobe suborbicular, rounded (vs. subquadrate, broadly truncate to retuse).</p><fig id="F3" position="float" orientation="portrait"><object-id xmlns:xlink="http://www.w3.org/1999/xlink" content-type="doi" xlink:type="simple">10.3897/phytokeys.274.177794.figure3</object-id><object-id xmlns:xlink="http://www.w3.org/1999/xlink" content-type="arpha" xlink:type="simple">F7A55135-41A2-541D-8AF4-2F54FB672B0F</object-id><label>Figure 3.</label><caption><p><italic><tp:taxon-name><tp:taxon-name-part taxon-name-part-type="genus" reg="Octomeria">Octomeria</tp:taxon-name-part> <tp:taxon-name-part taxon-name-part-type="species" reg="tricarinata">tricarinata</tp:taxon-name-part></tp:taxon-name></italic> Vélez-Abarca &amp; M.M.Jiménez. <bold>A</bold>. Habit; <bold>B</bold>. Flower in ¾ view; <bold>C</bold>. Dissected perianth; <bold>D</bold>. Ovary, column and lip in lateral view and lip adaxial view; <bold>E</bold>. Anther cap and pollinia. Illustration made by L. Vélez-Abarca, based on the type specimen.</p></caption><graphic xmlns:xlink="http://www.w3.org/1999/xlink" xlink:href="phytokeys-274-099_article-177794__-g003.jpg" id="oo_1613280.jpg" position="float" orientation="portrait" xlink:type="simple"><uri content-type="original_file" xlink:type="simple">https://binary.pensoft.net/fig/1613280</uri></graphic></fig><fig id="F4" position="float" orientation="portrait"><object-id xmlns:xlink="http://www.w3.org/1999/xlink" content-type="doi" xlink:type="simple">10.3897/phytokeys.274.177794.figure4</object-id><object-id xmlns:xlink="http://www.w3.org/1999/xlink" content-type="arpha" xlink:type="simple">EA044D98-354A-5A3B-B9DE-3832D46CD718</object-id><label>Figure 4.</label><caption><p>Morphological comparison amongst <italic><tp:taxon-name><tp:taxon-name-part taxon-name-part-type="genus" reg="Octomeria">Octomeria</tp:taxon-name-part> <tp:taxon-name-part taxon-name-part-type="species" reg="tricarinata">tricarinata</tp:taxon-name-part></tp:taxon-name></italic>, <italic><tp:taxon-name><tp:taxon-name-part taxon-name-part-type="genus" reg="Octomeria">O.</tp:taxon-name-part> <tp:taxon-name-part taxon-name-part-type="species" reg="hirtzii">hirtzii</tp:taxon-name-part></tp:taxon-name></italic>, <italic><tp:taxon-name><tp:taxon-name-part taxon-name-part-type="genus" reg="Octomeria">O.</tp:taxon-name-part> <tp:taxon-name-part taxon-name-part-type="species" reg="peruviana">peruviana</tp:taxon-name-part></tp:taxon-name></italic> and <italic><tp:taxon-name><tp:taxon-name-part taxon-name-part-type="genus" reg="Octomeria">O.</tp:taxon-name-part> <tp:taxon-name-part taxon-name-part-type="species" reg="grandiflora">grandiflora</tp:taxon-name-part></tp:taxon-name></italic>. <bold>A1–A3</bold>. Flower, dissected perianth and adaxial view of the lip of <italic><tp:taxon-name><tp:taxon-name-part taxon-name-part-type="genus" reg="Octomeria">O.</tp:taxon-name-part> <tp:taxon-name-part taxon-name-part-type="species" reg="tricarinata">tricarinata</tp:taxon-name-part></tp:taxon-name></italic>; <bold>B1–B3</bold>. Flower, dissected perianth and adaxial view of the lip of <italic><tp:taxon-name><tp:taxon-name-part taxon-name-part-type="genus" reg="Octomeria">O.</tp:taxon-name-part> <tp:taxon-name-part taxon-name-part-type="species" reg="hirtzii">hirtzii</tp:taxon-name-part></tp:taxon-name></italic>; <bold>C1–C3</bold>. Flower, dissected perianth and adaxial view of the lip of <italic><tp:taxon-name><tp:taxon-name-part taxon-name-part-type="genus" reg="Octomeria">O.</tp:taxon-name-part> <tp:taxon-name-part taxon-name-part-type="species" reg="peruviana">peruviana</tp:taxon-name-part></tp:taxon-name></italic>; <bold>D1–D3</bold>. Flower, dissected perianth and adaxial view of the lip of <italic><tp:taxon-name><tp:taxon-name-part taxon-name-part-type="genus" reg="Octomeria">O.</tp:taxon-name-part> <tp:taxon-name-part taxon-name-part-type="species" reg="grandiflora">grandiflora</tp:taxon-name-part></tp:taxon-name></italic>. Photographs by M. M. Jiménez (<italic><tp:taxon-name><tp:taxon-name-part taxon-name-part-type="genus" reg="Octomeria">O.</tp:taxon-name-part> <tp:taxon-name-part taxon-name-part-type="species" reg="tricarinata">tricarinata</tp:taxon-name-part></tp:taxon-name></italic> and <italic><tp:taxon-name><tp:taxon-name-part taxon-name-part-type="genus" reg="Octomeria">O.</tp:taxon-name-part> <tp:taxon-name-part taxon-name-part-type="species" reg="hirtzii">hirtzii</tp:taxon-name-part></tp:taxon-name></italic>), L. Ocupa-Horna (<italic><tp:taxon-name><tp:taxon-name-part taxon-name-part-type="genus" reg="Octomeria">O.</tp:taxon-name-part> <tp:taxon-name-part taxon-name-part-type="species" reg="peruviana">peruviana</tp:taxon-name-part></tp:taxon-name></italic>) and M. S. Rosim (<italic><tp:taxon-name><tp:taxon-name-part taxon-name-part-type="genus" reg="Octomeria">O.</tp:taxon-name-part> <tp:taxon-name-part taxon-name-part-type="species" reg="grandiflora">grandiflora</tp:taxon-name-part></tp:taxon-name></italic>). Plate prepared by L. Vélez-Abarca and H.X. Garzón.</p></caption><graphic xmlns:xlink="http://www.w3.org/1999/xlink" xlink:href="phytokeys-274-099_article-177794__-g004.jpg" id="oo_1613281.jpg" position="float" orientation="portrait" xlink:type="simple"><uri content-type="original_file" xlink:type="simple">https://binary.pensoft.net/fig/1613281</uri></graphic></fig><table-wrap id="T2" position="float" orientation="portrait"><label>Table 2.</label><caption><p>Morphological differences amongst <italic><tp:taxon-name><tp:taxon-name-part taxon-name-part-type="genus" reg="Octomeria">Octomeria</tp:taxon-name-part> <tp:taxon-name-part taxon-name-part-type="species" reg="tricarinata">tricarinata</tp:taxon-name-part></tp:taxon-name></italic>, <italic><tp:taxon-name><tp:taxon-name-part taxon-name-part-type="genus" reg="Octomeria">O.</tp:taxon-name-part> <tp:taxon-name-part taxon-name-part-type="species" reg="hirtzii">hirtzii</tp:taxon-name-part></tp:taxon-name></italic>, <italic><tp:taxon-name><tp:taxon-name-part taxon-name-part-type="genus" reg="Octomeria">O.</tp:taxon-name-part> <tp:taxon-name-part taxon-name-part-type="species" reg="peruviana">peruviana</tp:taxon-name-part></tp:taxon-name></italic> and <italic><tp:taxon-name><tp:taxon-name-part taxon-name-part-type="genus" reg="Octomeria">O.</tp:taxon-name-part> <tp:taxon-name-part taxon-name-part-type="species" reg="grandiflora">grandiflora</tp:taxon-name-part></tp:taxon-name></italic>. Descriptions taken from: (1) this study; (2, 3, 4) <xref ref-type="bibr" rid="B10">Luer (2010)</xref>.</p></caption><table><tbody><tr><th rowspan="1" colspan="1">Species</th><th rowspan="1" colspan="1"><italic><tp:taxon-name><tp:taxon-name-part taxon-name-part-type="genus" reg="Octomeria">O.</tp:taxon-name-part> <tp:taxon-name-part taxon-name-part-type="species" reg="tricarinata">tricarinata</tp:taxon-name-part></tp:taxon-name></italic> (1)</th><th rowspan="1" colspan="1"><italic><tp:taxon-name><tp:taxon-name-part taxon-name-part-type="genus" reg="Octomeria">O.</tp:taxon-name-part> <tp:taxon-name-part taxon-name-part-type="species" reg="hirtzii">hirtzii</tp:taxon-name-part></tp:taxon-name></italic> (2)</th><th rowspan="1" colspan="1"><italic><tp:taxon-name><tp:taxon-name-part taxon-name-part-type="genus" reg="Octomeria">O.</tp:taxon-name-part> <tp:taxon-name-part taxon-name-part-type="species" reg="grandiflora">grandiflora</tp:taxon-name-part></tp:taxon-name></italic> (3)</th><th rowspan="1" colspan="1"><italic><tp:taxon-name><tp:taxon-name-part taxon-name-part-type="genus" reg="Octomeria">O.</tp:taxon-name-part> <tp:taxon-name-part taxon-name-part-type="species" reg="peruviana">peruviana</tp:taxon-name-part></tp:taxon-name></italic> (4)</th></tr><tr><td rowspan="1" colspan="1">
                    <bold>Plant</bold>
                  </td><td rowspan="1" colspan="1">Up to 30 cm tall, shortly repent, robust rhizome, 0.5–1.5 cm between ramicauls</td><td rowspan="1" colspan="1">Up to 60 cm tall, caespitose, without a thickening rhizome</td><td rowspan="1" colspan="1">Up to 20 cm or more tall, densely caespitose, without a thickened rhizome</td><td rowspan="1" colspan="1">Up to 70 cm tall, ascending to caespitose, rhizome thick</td></tr><tr><td rowspan="1" colspan="1">
                    <bold>Ramicaul</bold>
                  </td><td rowspan="1" colspan="1">Slender, laterally compressed, 11–25 cm long</td><td rowspan="1" colspan="1">Stout, terete, 30–42 cm long</td><td rowspan="1" colspan="1">Slender, terete, 5–20 cm long</td><td rowspan="1" colspan="1">Stout, laterally compressed, 30–45 cm long</td></tr><tr><td rowspan="1" colspan="1">
                    <bold>Leaf</bold>
                  </td><td rowspan="1" colspan="1">Linear-oblong, acute, 5–10 × 1.0–2.5 cm</td><td rowspan="1" colspan="1">Narrowly linear-oblong, acute,19–32 × 1.0–1.5 cm</td><td rowspan="1" colspan="1">More or less narrowly lanceolate, 8–20 × 1–2 cm</td><td rowspan="1" colspan="1">Narrowly ovate, sharply acute, 20–30 × 2.5–4.0 cm</td></tr><tr><td rowspan="1" colspan="1">
                    <bold>Sepals</bold>
                  </td><td rowspan="1" colspan="1">Dorsal sepal elliptical-ovate, acute to acuminate, 14.0–16.0 × 3.5–4.0 mm, 5-veined; lateral sepals elliptical-ovate, acute, 14.0–17.5 × 3.5–4.0 mm, 5-veined</td><td rowspan="1" colspan="1">Dorsal sepal elliptical, acute, 13 × 4.5 mm, 5-veined; lateral sepals elliptical, slightly oblique, acute, 13 × 4.5 mm, 5-veined</td><td rowspan="1" colspan="1">Dorsal sepal ovate-lanceolate, 10–18 × 3–5 mm, 5- to 7-veined; lateral sepals similar, fused at base, acute, 10–18 × 3–5 mm, 5–6-veined</td><td rowspan="1" colspan="1">Dorsal sepal elliptical, acute, 10–15 × 4–5 mm, 5-veined; lateral sepals, elliptical, slightly oblique, acute, 10–15 × 4–5 mm, 5-veined</td></tr></tbody></table></table-wrap></tp:treatment-sec><tp:treatment-sec sec-type="Type"><title>Type.</title><p>Ecuador • Zamora-Chinchipe: Cerca de Tundayme, Cordillera del Cóndor, <named-content xmlns:xlink="http://www.w3.org/1999/xlink" content-type="dwc:verbatimCoordinates" xlink:type="simple"><named-content content-type="dwc:verbatimCoordinates" xlink:type="simple">3°34'53.32"S, 78°29'10.02"W</named-content></named-content>, 886 m elev., 23 May 2021, <italic>M. Jiménez 948</italic> (holotype: HUTPL14720!).</p></tp:treatment-sec><tp:treatment-sec sec-type="Description"><title>Description.</title><p><bold><italic>Plant</italic></bold> up to 30 cm tall, epiphytic, shortly repent, robust rhizome 3.5 mm in diameter, 0.5–1.5 cm between ramicauls, thin, flexuous roots, yellowish-white. <bold><italic>Ramicauls</italic></bold> erect, slender, laterally compressed, 11.0–25.0 cm long, enclosed by three to five tubular sheaths. <bold><italic>Leaf</italic></bold> erect, coriaceous, linear-oblong, acute, 5.0–10.0 × 1.0–2.5 cm, petiole 1.0–1.3 cm long. <bold><italic>Inflorescence</italic></bold> a single-flowered co-florescence, produced successively in a fascicle from an abbreviated axis at the apex of the ramicaul; pseudopeduncles ca. 1 mm long; floral bracts 2 mm long; pedicel 2 mm long; ovary 4 mm long. <bold><italic>Flowers</italic></bold> yellow suffused with brown. <bold><italic>Sepals</italic></bold> free, elliptical-ovate, glabrous, acute, 5-veined; dorsal sepal 14.0–16.0 × 3.5–4.0 mm; lateral sepals 14.0–17.5 × 3.5–4.0 mm. <bold><italic>Petals</italic></bold> narrowly ovate, acute to acuminate, 13.0–13.2 × 3.1–3.2 mm, 3-veined. <bold><italic>Lip</italic></bold> yellow, oblong-trilobed, glabrous, 5.2–5.8 × 1.7–2.2 mm, apical lobe suborbicular, rounded, reflexed, with minutely erose margins, the lateral lobes yellow at the base and dark red-purple at the edge, erect, antrorse, rounded at the tip, axe-shaped, three dark red-purple, elevated, longitudinal calli emerging from the middle third, the central callus extending to the apex, the base truncate, articulated to the foot of a short column; column yellow, stained with red-purple, semi-terete, clavate, falcate, 5 mm long, clinandrium entire, margins irregular. <bold><italic>Anther cap</italic></bold> white, apical, the stigma ventral. <bold><italic>Pollinia</italic></bold> eight, yellow, obovate.</p></tp:treatment-sec><tp:treatment-sec sec-type="Distribution and habitat"><title>Distribution and habitat.</title><p><italic><tp:taxon-name><tp:taxon-name-part taxon-name-part-type="genus" reg="Octomeria">Octomeria</tp:taxon-name-part> <tp:taxon-name-part taxon-name-part-type="species" reg="tricarinata">tricarinata</tp:taxon-name-part></tp:taxon-name></italic> is currently endemic to Ecuador, though its distribution fringes the Peruvian border, making it plausible that it can be found within the northern Amazonian regions of this country. Within Ecuador, it is restricted to the eastern sub-Andean region of Morona-Santiago and Zamora-Chinchipe Provinces, where it is found at elevations ranging from 900 to 1200 m (Fig. <xref ref-type="fig" rid="F7">7</xref>). The type population was collected near Tundayme, along the foothills of the sandstone plateaus of the Cordillera del Cóndor. Forest here is dominated by species of <italic><tp:taxon-name><tp:taxon-name-part taxon-name-part-type="genus" reg="Sciodaphyllum">Sciodaphyllum</tp:taxon-name-part></tp:taxon-name></italic> P.Browne, <italic><tp:taxon-name><tp:taxon-name-part taxon-name-part-type="genus" reg="Cyathea">Cyathea</tp:taxon-name-part></tp:taxon-name></italic> Sm. and <italic><tp:taxon-name><tp:taxon-name-part taxon-name-part-type="genus" reg="Clusia">Clusia</tp:taxon-name-part></tp:taxon-name></italic> L. A smaller population was seen in San Juan Bosco at 1200 m elev. and a record from the Kalaglás River Valley (<xref ref-type="bibr" rid="B10">Luer 2010</xref>) at 1500 m elev. in Morona-Santiago appears to be present in a remnant of primary forest surrounded by grasslands.</p></tp:treatment-sec><tp:treatment-sec sec-type="Etymology"><title>Etymology.</title><p>This species is named in reference to the tricarinate callus of the mid-lobe of the lip, a diagnostic feature of this species.</p></tp:treatment-sec><tp:treatment-sec sec-type="Conservation status"><title>Conservation status.</title><p><italic><tp:taxon-name><tp:taxon-name-part taxon-name-part-type="genus" reg="Octomeria">Octomeria</tp:taxon-name-part> <tp:taxon-name-part taxon-name-part-type="species" reg="tricarinata">tricarinata</tp:taxon-name-part></tp:taxon-name></italic> is currently known from three localities (here defined as geographically distinct areas in which a single mining or deforestation event may severely affect most or all individuals of the species) in south-eastern Ecuador, where it is found across a calculated extent of occurrence (<abbrev xmlns:xlink="http://www.w3.org/1999/xlink" xlink:title="extent of occurrence" xlink:type="simple">EOO</abbrev>) of 100.8 km<sup>2</sup> and an area of occupancy (<abbrev xmlns:xlink="http://www.w3.org/1999/xlink" xlink:title="area of occupancy" xlink:type="simple">AOO</abbrev>) of 12 km<sup>2</sup>. This species faces significant threats of habitat destruction at all known sites. El Pangui-Tundayme population occurs within an active mining concession where habitat degradation is ongoing. The San Juan Bosco and Kalaglás populations are located within fragmented forest remnants subject to further land transition, for example, selective logging or agricultural activities. Given the limited number of known individuals, the small <abbrev xmlns:xlink="http://www.w3.org/1999/xlink" xlink:title="area of occupancy" xlink:type="simple">AOO</abbrev> and the presence of direct threats to the habitat for all known localities, the species meets the criteria for Endangered (<abbrev xmlns:xlink="http://www.w3.org/1999/xlink" xlink:title="Endangered" xlink:type="simple">EN</abbrev>) under <xref ref-type="bibr" rid="B5">IUCN (2024)</xref> criterion B2ab(iii), with an <abbrev xmlns:xlink="http://www.w3.org/1999/xlink" xlink:title="area of occupancy" xlink:type="simple">AOO</abbrev> &lt; 500 m<sup>2</sup> and continuing decline forecast in the quality of habitat (<xref ref-type="bibr" rid="B12">Mestanza-Ramón et al. 2022</xref>; <xref ref-type="bibr" rid="B11">Mena-Quintana et al. 2025</xref>; <xref ref-type="bibr" rid="B17">Uvidia et al. 2025</xref>), potentially leading to Critically Endangered in the near future. Further field surveys are needed to determine whether additional populations exist and to continue monitoring the status of the currently known sites.</p></tp:treatment-sec><tp:treatment-sec sec-type="Additional material examined"><title>Additional material examined.</title><p>Ecuador • Morona-Santiago: Epiphytic in rainforest along Río Calagras, <named-content xmlns:xlink="http://www.w3.org/1999/xlink" content-type="dwc:verbatimCoordinates" xlink:type="simple">-3.271727, -78.527439</named-content>, ca. 1500 m elev., collected 19 Sept 1980, flowered in cultivation 20 Oct 1981, <italic>C. Luer 6534</italic> (SEL-051389!); • San Juan Bosco, <named-content xmlns:xlink="http://www.w3.org/1999/xlink" content-type="dwc:verbatimCoordinates" xlink:type="simple"><named-content content-type="dwc:verbatimCoordinates" xlink:type="simple">3°05'02.4"S, 78°30'22.3"W</named-content></named-content>, 1201 m elev., 26 Feb 2023, <italic>H. Garzón-Suárez 185</italic> (<abbrev xmlns:xlink="http://www.w3.org/1999/xlink" xlink:title="Universidad Técnica Particular de Loja Herbarium" xlink:type="simple">HUTPL</abbrev> 14797!).</p></tp:treatment-sec><tp:treatment-sec sec-type="Taxonomic notes"><title>Taxonomic notes.</title><p>The new species is most similar to <italic><tp:taxon-name><tp:taxon-name-part taxon-name-part-type="genus" reg="Octomeria">Octomeria</tp:taxon-name-part> <tp:taxon-name-part taxon-name-part-type="species" reg="grandiflora">grandiflora</tp:taxon-name-part></tp:taxon-name></italic> (Fig. <xref ref-type="fig" rid="F4">4</xref>), but can be readily identified by having three dark red-purple calli present on the mid-lobe of the lip, along with other features mentioned in the diagnosis. In the short original description of <italic><tp:taxon-name><tp:taxon-name-part taxon-name-part-type="genus" reg="Octomeria">O.</tp:taxon-name-part> <tp:taxon-name-part taxon-name-part-type="species" reg="grandiflora">grandiflora</tp:taxon-name-part></tp:taxon-name></italic>, <xref ref-type="bibr" rid="B8">Lindley (1842)</xref> explicitly mentioned it as the largest <italic><tp:taxon-name><tp:taxon-name-part taxon-name-part-type="genus" reg="Octomeria">Octomeria</tp:taxon-name-part></tp:taxon-name></italic> known to “him”, with long ovate to narrowly ovate leaves making it different from the shorter linear-oblong leaves seen in <italic><tp:taxon-name><tp:taxon-name-part taxon-name-part-type="genus" reg="Octomeria">O.</tp:taxon-name-part> <tp:taxon-name-part taxon-name-part-type="species" reg="tricarinata">tricarinata</tp:taxon-name-part></tp:taxon-name></italic>. Lindley also described the lip as having two fleshy lamellae on the disc, further contrasting the species with the three calli emerging from the middle third, as seen in <italic><tp:taxon-name><tp:taxon-name-part taxon-name-part-type="genus" reg="Octomeria">O.</tp:taxon-name-part> <tp:taxon-name-part taxon-name-part-type="species" reg="tricarinata">tricarinata</tp:taxon-name-part></tp:taxon-name></italic>.</p><p>Other diagnostic features of the new species contrasting with <italic><tp:taxon-name><tp:taxon-name-part taxon-name-part-type="genus" reg="Octomeria">O.</tp:taxon-name-part> <tp:taxon-name-part taxon-name-part-type="species" reg="grandiflora">grandiflora</tp:taxon-name-part></tp:taxon-name></italic> [as treated by <xref ref-type="bibr" rid="B2">Cogniaux (1896)</xref>] are the shortly repent habit (vs. densely caespitose); the rhizome being 3.5 mm in diameter with ramicauls up to 25 cm tall (vs. rhizomes about 4 mm in diameter, ramicauls 6–20 cm tall); linear-oblong leaves making them smaller than the ramicauls (vs. leaves more or less narrowly lanceolate and about the same length as the ramicaul), the elliptical-ovate sepals that are 14–16 mm long, erect (vs. the sepals ovate-lanceolate, 10–12 mm long), the lip with dolabriform lateral lobes, the midlobe rounded at the apex and the disc consisting of three calli emerging from the middle third (vs. the lip having oblong lateral lobes, the mid-lobe with a toothed apical margin and the callus consisting of two fleshy lamellae). <italic><tp:taxon-name><tp:taxon-name-part taxon-name-part-type="genus" reg="Octomeria">O.</tp:taxon-name-part> <tp:taxon-name-part taxon-name-part-type="species" reg="tricarinata">tricarinata</tp:taxon-name-part></tp:taxon-name></italic> is also similar to <italic><tp:taxon-name><tp:taxon-name-part taxon-name-part-type="genus" reg="Octomeria">O.</tp:taxon-name-part> <tp:taxon-name-part taxon-name-part-type="species" reg="peruviana">peruviana</tp:taxon-name-part></tp:taxon-name></italic> and <italic><tp:taxon-name><tp:taxon-name-part taxon-name-part-type="genus" reg="Octomeria">O.</tp:taxon-name-part> <tp:taxon-name-part taxon-name-part-type="species" reg="hirtzii">hirtzii</tp:taxon-name-part></tp:taxon-name></italic> from which it differs by similar traits as mentioned above (Table <xref ref-type="table" rid="T2">2</xref>).</p><p>In his systematic treatment of <italic><tp:taxon-name><tp:taxon-name-part taxon-name-part-type="genus" reg="Octomeria">Octomeria</tp:taxon-name-part></tp:taxon-name></italic>, <xref ref-type="bibr" rid="B9">Luer (201</xref>0: fig. 20b) illustrated a specimen from Morona-Santiago (Luer 6534, SEL) under the name <italic><tp:taxon-name><tp:taxon-name-part taxon-name-part-type="genus" reg="Octomeria">O.</tp:taxon-name-part> <tp:taxon-name-part taxon-name-part-type="species" reg="grandiflora">grandiflora</tp:taxon-name-part></tp:taxon-name></italic>. However, our examination reveals that this specific individual possesses morphological characteristics such as the presence of three longitudinal calli on the mid-lobe that deviate from the original description of <italic><tp:taxon-name><tp:taxon-name-part taxon-name-part-type="genus" reg="Octomeria">O.</tp:taxon-name-part> <tp:taxon-name-part taxon-name-part-type="species" reg="grandiflora">grandiflora</tp:taxon-name-part></tp:taxon-name></italic> (<xref ref-type="bibr" rid="B8">Lindley 1842</xref>) and the type of material from Brazil. These features align instead with the taxon described here as <italic><tp:taxon-name><tp:taxon-name-part taxon-name-part-type="genus" reg="Octomeria">O.</tp:taxon-name-part> <tp:taxon-name-part taxon-name-part-type="species" reg="tricarinata">tricarinata</tp:taxon-name-part></tp:taxon-name></italic>. By clarifying these morphological distinctions, we clarify the circumscription of <italic><tp:taxon-name><tp:taxon-name-part taxon-name-part-type="genus" reg="Octomeria">O.</tp:taxon-name-part> <tp:taxon-name-part taxon-name-part-type="species" reg="grandiflora">grandiflora</tp:taxon-name-part></tp:taxon-name></italic> and provide evidence for the recognition of <italic><tp:taxon-name><tp:taxon-name-part taxon-name-part-type="genus" reg="Octomeria">O.</tp:taxon-name-part> <tp:taxon-name-part taxon-name-part-type="species" reg="tricarinata">tricarinata</tp:taxon-name-part></tp:taxon-name></italic> (Fig. <xref ref-type="fig" rid="F2">2</xref>) as a distinct entity.</p><sec sec-type="Two new records of Octomeria from Ecuador" id="sec5"><title>Two new records of <italic><tp:taxon-name><tp:taxon-name-part taxon-name-part-type="genus" reg="Octomeria">Octomeria</tp:taxon-name-part></tp:taxon-name></italic> from Ecuador</title></sec></tp:treatment-sec><tp:treatment-sec><!--Section generated to contain objects referenced in tp:taxon-treatment.--><fig id="F7" position="float" orientation="portrait"><object-id xmlns:xlink="http://www.w3.org/1999/xlink" content-type="doi" xlink:type="simple">10.3897/phytokeys.274.177794.figure7</object-id><object-id xmlns:xlink="http://www.w3.org/1999/xlink" content-type="arpha" xlink:type="simple">CB0A8F85-87B1-51E8-A91D-BCD295979DC2</object-id><label>Figure 7.</label><caption><p><italic><tp:taxon-name><tp:taxon-name-part taxon-name-part-type="genus" reg="Octomeria">Octomeria</tp:taxon-name-part> <tp:taxon-name-part taxon-name-part-type="species" reg="ivouquillasii">ivouquillasii</tp:taxon-name-part></tp:taxon-name></italic>, <italic><tp:taxon-name><tp:taxon-name-part taxon-name-part-type="genus" reg="Octomeria">O.</tp:taxon-name-part> <tp:taxon-name-part taxon-name-part-type="species" reg="tricarinata">tricarinata</tp:taxon-name-part></tp:taxon-name></italic> in Ecuador and the other species included in this study. Map elaborated by Gabriel A. Iturralde.</p></caption><graphic xmlns:xlink="http://www.w3.org/1999/xlink" xlink:href="phytokeys-274-099_article-177794__-g007.jpg" id="oo_1613284.jpg" position="float" orientation="portrait" xlink:type="simple"><uri content-type="original_file" xlink:type="simple">https://binary.pensoft.net/fig/1613284</uri></graphic></fig><fig id="F2" position="float" orientation="portrait"><object-id xmlns:xlink="http://www.w3.org/1999/xlink" content-type="doi" xlink:type="simple">10.3897/phytokeys.274.177794.figure2</object-id><object-id xmlns:xlink="http://www.w3.org/1999/xlink" content-type="arpha" xlink:type="simple">401CCF07-8B96-56F0-BA76-CCFC945027BA</object-id><label>Figure 2.</label><caption><p>Comparative pictures amongst <italic><tp:taxon-name><tp:taxon-name-part taxon-name-part-type="genus" reg="Octomeria">Octomeria</tp:taxon-name-part> <tp:taxon-name-part taxon-name-part-type="species" reg="ivouquillasii">ivouquillasii</tp:taxon-name-part></tp:taxon-name></italic>, <italic><tp:taxon-name><tp:taxon-name-part taxon-name-part-type="genus" reg="Octomeria">O.</tp:taxon-name-part> <tp:taxon-name-part taxon-name-part-type="species" reg="seegeriana">seegeriana</tp:taxon-name-part></tp:taxon-name></italic> and <italic><tp:taxon-name><tp:taxon-name-part taxon-name-part-type="genus" reg="Octomeria">O.</tp:taxon-name-part> <tp:taxon-name-part taxon-name-part-type="species" reg="robusta">robusta</tp:taxon-name-part></tp:taxon-name></italic> (from top to bottom). <bold>A1, A2, D1</bold>. Flower and dissected perianth of <italic><tp:taxon-name><tp:taxon-name-part taxon-name-part-type="genus" reg="Octomeria">O.</tp:taxon-name-part> <tp:taxon-name-part taxon-name-part-type="species" reg="ivouquillasii">ivouquillasii</tp:taxon-name-part></tp:taxon-name></italic>; <bold>B1, B2, D3</bold>. Flower and dissected perianth of <italic><tp:taxon-name><tp:taxon-name-part taxon-name-part-type="genus" reg="Octomeria">O.</tp:taxon-name-part> <tp:taxon-name-part taxon-name-part-type="species" reg="seegeriana">seegeriana</tp:taxon-name-part></tp:taxon-name></italic>; <bold>C1, C2, D2</bold>. Flower and dissected perianth of <italic><tp:taxon-name><tp:taxon-name-part taxon-name-part-type="genus" reg="Octomeria">O.</tp:taxon-name-part> <tp:taxon-name-part taxon-name-part-type="species" reg="robusta">robusta</tp:taxon-name-part></tp:taxon-name></italic>; <bold>D1–D3</bold>. Lateral view of the column, lip and ovary, of the respective species. Photographs by Marco M. Jiménez (<italic><tp:taxon-name><tp:taxon-name-part taxon-name-part-type="genus" reg="Octomeria">O.</tp:taxon-name-part> <tp:taxon-name-part taxon-name-part-type="species" reg="ivouquillasii">ivouquillasii</tp:taxon-name-part></tp:taxon-name></italic> and <italic><tp:taxon-name><tp:taxon-name-part taxon-name-part-type="genus" reg="Octomeria">O.</tp:taxon-name-part> <tp:taxon-name-part taxon-name-part-type="species" reg="seegeriana">seegeriana</tp:taxon-name-part></tp:taxon-name></italic>) and L. Vélez-Abarca (<italic><tp:taxon-name><tp:taxon-name-part taxon-name-part-type="genus" reg="Octomeria">O.</tp:taxon-name-part> <tp:taxon-name-part taxon-name-part-type="species" reg="robusta">robusta</tp:taxon-name-part></tp:taxon-name></italic>). Plate elaborated by L. Vélez-Abarca and H.X. Garzón.</p></caption><graphic xmlns:xlink="http://www.w3.org/1999/xlink" xlink:href="phytokeys-274-099_article-177794__-g002.jpg" id="oo_1613279.jpg" position="float" orientation="portrait" xlink:type="simple"><uri content-type="original_file" xlink:type="simple">https://binary.pensoft.net/fig/1613279</uri></graphic></fig></tp:treatment-sec><ref-list><ref id="B10"><mixed-citation xmlns:xlink="http://www.w3.org/1999/xlink" xlink:type="simple">Luer CA (2010) Icones Pleurothallidinarum XXXI. <italic><tp:taxon-name><tp:taxon-name-part taxon-name-part-type="genus">Lepanthes</tp:taxon-name-part></tp:taxon-name></italic> of Bolivia, Systematics of <italic><tp:taxon-name><tp:taxon-name-part taxon-name-part-type="genus">Octomeria</tp:taxon-name-part></tp:taxon-name></italic> Species North and West of Brazil, Addenda: New Species of <italic><tp:taxon-name><tp:taxon-name-part taxon-name-part-type="genus">Brachionidium</tp:taxon-name-part></tp:taxon-name></italic>, <italic><tp:taxon-name><tp:taxon-name-part taxon-name-part-type="genus">Lepanthes</tp:taxon-name-part></tp:taxon-name></italic>, <italic><tp:taxon-name><tp:taxon-name-part taxon-name-part-type="genus">Masdevallia</tp:taxon-name-part></tp:taxon-name></italic>, <italic><tp:taxon-name><tp:taxon-name-part taxon-name-part-type="genus">Octomeria</tp:taxon-name-part></tp:taxon-name></italic>, <italic><tp:taxon-name><tp:taxon-name-part taxon-name-part-type="genus">Platystele</tp:taxon-name-part></tp:taxon-name></italic>, <italic><tp:taxon-name><tp:taxon-name-part taxon-name-part-type="genus">Pleurothallopsis</tp:taxon-name-part></tp:taxon-name></italic>, and <italic><tp:taxon-name><tp:taxon-name-part taxon-name-part-type="genus">Porroglossum</tp:taxon-name-part></tp:taxon-name></italic>. Corrigenda. In: Hollowell AC (Ed.). Monographs in Systematic Botany from Missouri Botanical Garden 120. Missouri Botanical Garden Press, Saint Louis, 1–154.</mixed-citation></ref><ref id="B5"><mixed-citation xmlns:xlink="http://www.w3.org/1999/xlink" xlink:type="simple">IUCN (2024) Guidelines for Using the IUCN Red List Categories and Criteria. Version 16. Prepared by the Standards and Petitions Committee. <ext-link xlink:href="https://www.iucnredlist.org/resources/redlistguidelines" ext-link-type="uri" xlink:type="simple">https://www.iucnredlist.org/resources/redlistguidelines</ext-link> [accessed 13 .10.2025]</mixed-citation></ref><ref id="B12"><mixed-citation xmlns:xlink="http://www.w3.org/1999/xlink" xlink:type="simple">Mestanza-Ramón C, Cuenca-Cumbicus J, D’orio G, Flores-Toala J, Segovia-Cáceres S, Bonilla-Bonilla A, Straface S (2022) Gold mining in the Amazon region of Ecuador: History and a review of its socio-environmental impacts. Land 11(2): 221. <ext-link xlink:href="10.3390/land11020221" ext-link-type="doi" xlink:type="simple">https://doi.org/10.3390/land11020221</ext-link></mixed-citation></ref><ref id="B11"><mixed-citation xmlns:xlink="http://www.w3.org/1999/xlink" xlink:type="simple">Mena-Quintana FN, Álvarez W, Franco W, Moncayo L, Tipán M, Ayala J (2025) Land degraded by gold mining in the Ecuadorian Amazon: A proposal for boosting ecosystem restoration through induced revegetation. Forests 16(2): 372. <ext-link xlink:href="10.3390/f16020372" ext-link-type="doi" xlink:type="simple">https://doi.org/10.3390/f16020372</ext-link></mixed-citation></ref><ref id="B17"><mixed-citation xmlns:xlink="http://www.w3.org/1999/xlink" xlink:type="simple">Uvidia JH, Jumbo LD, Coello AC, Armijo LA (2025) Degradación Sistémica por Minería Aurífera Ilegal en la Amazonía de Ecuador: Un Análisis Integral de sus Consecuencias y Estrategias de Mitigación. Revista JRG de Estudos Acadêmicos 8(19): e082362–e082362. <ext-link xlink:href="10.55892/jrg.v8i19.2362" ext-link-type="doi" xlink:type="simple">https://doi.org/10.55892/jrg.v8i19.2362</ext-link></mixed-citation></ref><ref id="B8"><mixed-citation xmlns:xlink="http://www.w3.org/1999/xlink" xlink:type="simple">Lindley JA (1842) Edwards’s Botanical Register. J. Ridgway, London, 64–65.</mixed-citation></ref><ref id="B2"><mixed-citation xmlns:xlink="http://www.w3.org/1999/xlink" xlink:type="simple">Cogniaux AC (1896) <tp:taxon-name><tp:taxon-name-part taxon-name-part-type="family">Orchidaceae</tp:taxon-name-part></tp:taxon-name>, Tribus VI: <tp:taxon-name><tp:taxon-name-part taxon-name-part-type="subtribe">Pleurothallidinae</tp:taxon-name-part></tp:taxon-name>. In: Martius CFP, Eichler AW, Urban I (Eds) Flora Brasiliensis. Fleischer F., Monarchii, Leipzig, 552–566.</mixed-citation></ref><ref id="B9"><mixed-citation xmlns:xlink="http://www.w3.org/1999/xlink" xlink:type="simple">Luer CA (2003) Miscellaneous new species in the <tp:taxon-name><tp:taxon-name-part taxon-name-part-type="subtribe">Pleurothallidinae</tp:taxon-name-part></tp:taxon-name>. Revista de la Sociedad Boliviana de Botánica 4(1): 11–15.</mixed-citation></ref></ref-list></tp:taxon-treatment>
