# Supplementary material for: Two new species of Octomeria (Orchidaceae, Pleurothallidinae) and two new country records from Ecuador
Source: PhytoKeys. 2026 Apr 29;274:99–115. doi: 10.3897/phytokeys.274.177794 (PMC13150533; doi:10.3897/phytokeys.274.177794)
Supplement: XML Treatment for Octomeria odontoglossoides [file phytokeys.274.177794-treatment3.xml]

<!DOCTYPE tp:taxon-treatment
  PUBLIC "-//TaxonX//DTD Taxonomic Treatment Publishing DTD v0 20100105//EN" "tax-treatment-NSO.dtd">
<tp:taxon-treatment xmlns:tp="http://www.plazi.org/taxpub"><tp:treatment-meta><kwd-group><label>Taxon classification</label><kwd>
              <named-content content-type="kingdom">
                <named-content content-type="taxon-name">
                  <named-content content-type="kingdom">Plantae</named-content>
                </named-content>
              </named-content>
            </kwd><kwd>
              <named-content content-type="order">Asparagales</named-content>
            </kwd><kwd>
              <named-content content-type="family">Orchidaceae</named-content>
            </kwd></kwd-group><mixed-citation publication-type="journal"><person-group><name><surname>Vélez-Abarca</surname><given-names>Leisberth</given-names></name><name><surname>Iturralde</surname><given-names>Gabriel A.</given-names></name><name><surname>Garzón-Suárez</surname><given-names>Henry X.</given-names></name><name><surname>Gutiérrez del Pozo</surname><given-names>Diego</given-names></name><name><surname>Kuethe</surname><given-names>J. R.</given-names></name><name><surname>Baquero</surname><given-names>Luis E.</given-names></name><name><surname>Jiménez</surname><given-names>Marco M.</given-names></name></person-group><article-title>Two new species of <italic><tp:taxon-name><tp:taxon-name-part taxon-name-part-type="genus" reg="Octomeria">Octomeria</tp:taxon-name-part></tp:taxon-name></italic> (<tp:taxon-name><tp:taxon-name-part taxon-name-part-type="family" reg="Orchidaceae">Orchidaceae</tp:taxon-name-part></tp:taxon-name>, <tp:taxon-name><tp:taxon-name-part taxon-name-part-type="subtribe" reg="Pleurothallidinae">Pleurothallidinae</tp:taxon-name-part></tp:taxon-name>) and two new country records from Ecuador</article-title><source>PhytoKeys</source><day>29</day><month>04</month><year>2026</year><volume>274</volume><fpage>99</fpage><lpage>115</lpage><pub-id pub-id-type="doi">10.3897/phytokeys.274.177794</pub-id></mixed-citation></tp:treatment-meta><tp:nomenclature><tp:taxon-name><object-id xmlns:xlink="http://www.w3.org/1999/xlink" content-type="arpha" xlink:type="simple">10658570-420D-5C79-8851-A453B36F8CFC</object-id>
                		<tp:taxon-name-part taxon-name-part-type="genus" reg="Octomeria">Octomeria</tp:taxon-name-part> <tp:taxon-name-part taxon-name-part-type="species" reg="odontoglossoides">odontoglossoides</tp:taxon-name-part>
                	</tp:taxon-name><tp:taxon-authority>Luer, Monogr. Syst. Bot. Missouri Bot. Gard. 120: 102 (fig. 37). 2010.</tp:taxon-authority></tp:nomenclature><tp:treatment-sec sec-type="Type"><title>Type.</title><p>Colombia • Without collection data. Purchased from a local collector, flowered in cultivation at Colomborquídeas, El Retiro, 20 Nov 1981, <italic>C. Luer 6729</italic> (Holotype: SEL-002480!).</p></tp:treatment-sec><tp:treatment-sec sec-type="Notes"><title>Notes.</title><p><italic><tp:taxon-name><tp:taxon-name-part taxon-name-part-type="genus" reg="Octomeria">Octomeria</tp:taxon-name-part> <tp:taxon-name-part taxon-name-part-type="species" reg="odontoglossoides">odontoglossoides</tp:taxon-name-part></tp:taxon-name></italic> (Fig. <xref ref-type="fig" rid="F5">5</xref>) was previously known only from Colombia, an assessment based solely on the type specimen, which was collected without any location data. In 2023, this species was found in Zamora-Chinchipe, southern Ecuador, where it was seen near Tundayme in the El Pangui Canton. This represents the first record for Ecuador, although it is plausible that, given the lack of location data on the type material, the location of “Colombia” may have been allocated incorrectly. This species is found growing on tree trunks within premontane foothill forests between 900 and 1100 m in elevation of the Cordillera del Cóndor.</p><fig id="F5" position="float" orientation="portrait"><object-id xmlns:xlink="http://www.w3.org/1999/xlink" content-type="doi" xlink:type="simple">10.3897/phytokeys.274.177794.figure5</object-id><object-id xmlns:xlink="http://www.w3.org/1999/xlink" content-type="arpha" xlink:type="simple">CFD61E0C-5F0F-590B-A52F-4D2CCBF1CCDB</object-id><label>Figure 5.</label><caption><p><italic><tp:taxon-name><tp:taxon-name-part taxon-name-part-type="genus" reg="Octomeria">Octomeria</tp:taxon-name-part> <tp:taxon-name-part taxon-name-part-type="species" reg="odontoglossoides">odontoglossoides</tp:taxon-name-part></tp:taxon-name></italic>. <bold>A</bold>. Habit; <bold>B</bold>. Flower close-up. Plate elaborated by L. Vélez-Abarca, based on <italic>L. Vélez LV-77</italic>.</p></caption><graphic xmlns:xlink="http://www.w3.org/1999/xlink" xlink:href="phytokeys-274-099_article-177794__-g005.jpg" id="oo_1613282.jpg" position="float" orientation="portrait" xlink:type="simple"><uri content-type="original_file" xlink:type="simple">https://binary.pensoft.net/fig/1613282</uri></graphic></fig></tp:treatment-sec><tp:treatment-sec sec-type="Specimen examined"><title>Specimen examined.</title><p>ECUADOR • Zamora-Chinchipe: El Pangui, cerca de Tundayme, <named-content xmlns:xlink="http://www.w3.org/1999/xlink" content-type="dwc:verbatimCoordinates" xlink:type="simple"><named-content content-type="dwc:verbatimCoordinates" xlink:type="simple">3°35'5.95"S, 78°29'36.06"W</named-content></named-content>, 942 m elev., 18 Feb 2023, <italic>L. Vélez-Abarca 77</italic> (ECUAMZ 12215!).</p></tp:treatment-sec></tp:taxon-treatment>
