# Supplementary material for: Two new species of Octomeria (Orchidaceae, Pleurothallidinae) and two new country records from Ecuador
Source: PhytoKeys. 2026 Apr 29;274:99–115. doi: 10.3897/phytokeys.274.177794 (PMC13150533; doi:10.3897/phytokeys.274.177794)
Supplement: XML Treatment for Octomeria oncidioides [file phytokeys.274.177794-treatment4.xml]

<!DOCTYPE tp:taxon-treatment
  PUBLIC "-//TaxonX//DTD Taxonomic Treatment Publishing DTD v0 20100105//EN" "tax-treatment-NSO.dtd">
<tp:taxon-treatment xmlns:tp="http://www.plazi.org/taxpub"><tp:treatment-meta><kwd-group><label>Taxon classification</label><kwd>
              <named-content content-type="kingdom">
                <named-content content-type="taxon-name">
                  <named-content content-type="kingdom">Plantae</named-content>
                </named-content>
              </named-content>
            </kwd><kwd>
              <named-content content-type="order">Asparagales</named-content>
            </kwd><kwd>
              <named-content content-type="family">Orchidaceae</named-content>
            </kwd></kwd-group><mixed-citation publication-type="journal"><person-group><name><surname>Vélez-Abarca</surname><given-names>Leisberth</given-names></name><name><surname>Iturralde</surname><given-names>Gabriel A.</given-names></name><name><surname>Garzón-Suárez</surname><given-names>Henry X.</given-names></name><name><surname>Gutiérrez del Pozo</surname><given-names>Diego</given-names></name><name><surname>Kuethe</surname><given-names>J. R.</given-names></name><name><surname>Baquero</surname><given-names>Luis E.</given-names></name><name><surname>Jiménez</surname><given-names>Marco M.</given-names></name></person-group><article-title>Two new species of <italic><tp:taxon-name><tp:taxon-name-part taxon-name-part-type="genus" reg="Octomeria">Octomeria</tp:taxon-name-part></tp:taxon-name></italic> (<tp:taxon-name><tp:taxon-name-part taxon-name-part-type="family" reg="Orchidaceae">Orchidaceae</tp:taxon-name-part></tp:taxon-name>, <tp:taxon-name><tp:taxon-name-part taxon-name-part-type="subtribe" reg="Pleurothallidinae">Pleurothallidinae</tp:taxon-name-part></tp:taxon-name>) and two new country records from Ecuador</article-title><source>PhytoKeys</source><day>29</day><month>04</month><year>2026</year><volume>274</volume><fpage>99</fpage><lpage>115</lpage><pub-id pub-id-type="doi">10.3897/phytokeys.274.177794</pub-id></mixed-citation></tp:treatment-meta><tp:nomenclature><tp:taxon-name><object-id xmlns:xlink="http://www.w3.org/1999/xlink" content-type="arpha" xlink:type="simple">C1B34E9E-261B-5618-A94B-F8FAF9226A30</object-id>
                		<tp:taxon-name-part taxon-name-part-type="genus" reg="Octomeria">Octomeria</tp:taxon-name-part> <tp:taxon-name-part taxon-name-part-type="species" reg="oncidioides">oncidioides</tp:taxon-name-part>
                	</tp:taxon-name><tp:taxon-authority>Luer, Revista Soc. Boliv. Bot. 4(1): 11. 2003.</tp:taxon-authority></tp:nomenclature><tp:treatment-sec sec-type="Type"><title>Type.</title><p>Bolivia • La Paz: Larecaja, Alto Llipi, above Santa Barbara, above Tipuani, 1200 m elev., collected by <italic>A. Hirtz, Juan del Hierro &amp; W. Teague</italic>, 30 Aug 1991, <italic>C. Luer 15383</italic> (Holotype: MO).</p></tp:treatment-sec><tp:treatment-sec sec-type="Notes"><title>Notes.</title><p><italic><tp:taxon-name><tp:taxon-name-part taxon-name-part-type="genus" reg="Octomeria">Octomeria</tp:taxon-name-part> <tp:taxon-name-part taxon-name-part-type="species" reg="oncidioides">oncidioides</tp:taxon-name-part></tp:taxon-name></italic> (Fig. <xref ref-type="fig" rid="F6">6</xref>) was previously known only from its type locality in Bolivia, where it was found in premontane Andean-Amazon transitional forest in the north-west of the country. In Ecuador, it was found in the south-eastern provinces of Morona-Santiago and Zamora-Chinchipe, where it is seen growing in similarly transitional forest at similar elevations. These are the first records of this species for Ecuador and though it may seem discontinuous in distribution in relation to the location of its type specimen, it is highly likely to occur across similar habitats along the foothills of the eastern Andes of Perú.</p><fig id="F6" position="float" orientation="portrait"><object-id xmlns:xlink="http://www.w3.org/1999/xlink" content-type="doi" xlink:type="simple">10.3897/phytokeys.274.177794.figure6</object-id><object-id xmlns:xlink="http://www.w3.org/1999/xlink" content-type="arpha" xlink:type="simple">8928BBE6-8389-590F-9C64-9292BFFE5EB2</object-id><label>Figure 6.</label><caption><p><italic><tp:taxon-name><tp:taxon-name-part taxon-name-part-type="genus" reg="Octomeria">Octomeria</tp:taxon-name-part> <tp:taxon-name-part taxon-name-part-type="species" reg="oncidioides">oncidioides</tp:taxon-name-part></tp:taxon-name></italic>. <bold>A</bold>. Habit; <bold>B</bold>. Flower in frontal and lateral <bold>(C)</bold> views; <bold>D</bold>. Dissected perianth; <bold>E</bold>. Lip adaxial view; <bold>F</bold>. Lip, abaxial view; <bold>G</bold>. Lip, lateral view; <bold>H</bold>. Column ventral (left) and lateral view (right); <bold>I</bold>. Anther, abaxial view (uppermost) and pollinia (lowermost). Photographs by M. M. Jiménez. Plate made by G.A. Iturralde and H.X. Garzón, based on <italic>M. Jiménez 2670</italic>.</p></caption><graphic xmlns:xlink="http://www.w3.org/1999/xlink" xlink:href="phytokeys-274-099_article-177794__-g006.jpg" id="oo_1613283.jpg" position="float" orientation="portrait" xlink:type="simple"><uri content-type="original_file" xlink:type="simple">https://binary.pensoft.net/fig/1613283</uri></graphic></fig><fig id="F7" position="float" orientation="portrait"><object-id xmlns:xlink="http://www.w3.org/1999/xlink" content-type="doi" xlink:type="simple">10.3897/phytokeys.274.177794.figure7</object-id><object-id xmlns:xlink="http://www.w3.org/1999/xlink" content-type="arpha" xlink:type="simple">CB0A8F85-87B1-51E8-A91D-BCD295979DC2</object-id><label>Figure 7.</label><caption><p><italic><tp:taxon-name><tp:taxon-name-part taxon-name-part-type="genus" reg="Octomeria">Octomeria</tp:taxon-name-part> <tp:taxon-name-part taxon-name-part-type="species" reg="ivouquillasii">ivouquillasii</tp:taxon-name-part></tp:taxon-name></italic>, <italic><tp:taxon-name><tp:taxon-name-part taxon-name-part-type="genus" reg="Octomeria">O.</tp:taxon-name-part> <tp:taxon-name-part taxon-name-part-type="species" reg="tricarinata">tricarinata</tp:taxon-name-part></tp:taxon-name></italic> in Ecuador and the other species included in this study. Map elaborated by Gabriel A. Iturralde.</p></caption><graphic xmlns:xlink="http://www.w3.org/1999/xlink" xlink:href="phytokeys-274-099_article-177794__-g007.jpg" id="oo_1613284.jpg" position="float" orientation="portrait" xlink:type="simple"><uri content-type="original_file" xlink:type="simple">https://binary.pensoft.net/fig/1613284</uri></graphic></fig><p>The population found in San Juan Bosco was observed growing on branches of <italic><tp:taxon-name><tp:taxon-name-part taxon-name-part-type="genus" reg="Alchornea">Alchornea</tp:taxon-name-part> <tp:taxon-name-part taxon-name-part-type="species" reg="grandis">grandis</tp:taxon-name-part></tp:taxon-name></italic> and <italic><tp:taxon-name><tp:taxon-name-part taxon-name-part-type="genus" reg="Ficus">Ficus</tp:taxon-name-part></tp:taxon-name></italic> sp. in a regenerating secondary forest between 1000 and1200 m elevation. In the second population found near Cumbaratza, <italic><tp:taxon-name><tp:taxon-name-part taxon-name-part-type="genus" reg="Octomeria">O.</tp:taxon-name-part> <tp:taxon-name-part taxon-name-part-type="species" reg="oncidioides">oncidioides</tp:taxon-name-part></tp:taxon-name></italic> was seen growing only on fallen branches.</p></tp:treatment-sec><tp:treatment-sec sec-type="Specimens examined"><title>Specimens examined.</title><p>Ecuador • Morona-Santiago: San Juan Bosco, <named-content xmlns:xlink="http://www.w3.org/1999/xlink" content-type="dwc:verbatimCoordinates" xlink:type="simple">3°5'0286"S, 78°32'21.5"W</named-content>, 1174 m elev., 3 Feb 2023, <italic>H. Garzón-Suárez 177</italic> (<abbrev xmlns:xlink="http://www.w3.org/1999/xlink" xlink:title="Universidad Técnica Particular de Loja Herbarium" xlink:type="simple">HUTPL</abbrev> 14793!); Ecuador • Zamora-Chinchipe: Near Cumbaratza, 14 Sep 2025, <named-content xmlns:xlink="http://www.w3.org/1999/xlink" content-type="dwc:verbatimCoordinates" xlink:type="simple"><named-content content-type="dwc:verbatimCoordinates" xlink:type="simple">3°59'30.74"S, 78°53'27.60"W</named-content></named-content>, 1350 m elev., <italic>M.M. Jiménez &amp; M. Jiménez Villalta 2670</italic> (<abbrev xmlns:xlink="http://www.w3.org/1999/xlink" xlink:title="Universidad Técnica Particular de Loja Herbarium" xlink:type="simple">HUTPL</abbrev> 15846!).</p><sec sec-type="Note about Octomeria candidae" id="sec6"><title>Note about <italic><tp:taxon-name><tp:taxon-name-part taxon-name-part-type="genus" reg="Octomeria">Octomeria</tp:taxon-name-part> <tp:taxon-name-part taxon-name-part-type="species" reg="candidae">candidae</tp:taxon-name-part></tp:taxon-name></italic></title><p><italic><tp:taxon-name><tp:taxon-name-part taxon-name-part-type="genus" reg="Octomeria">Octomeria</tp:taxon-name-part> <tp:taxon-name-part taxon-name-part-type="species" reg="candidae">candidae</tp:taxon-name-part></tp:taxon-name></italic> was described in December 2020 from a population discovered during an orchid diversity survey near El Pangui in the Cordillera del Cóndor of south-eastern Ecuador. The type material was deposited at the Herbario Amazónico del Ecuador under collection number “LV-004”.</p><p>In accordance with Art. 9.2 of the International Code of Nomenclature (<abbrev xmlns:xlink="http://www.w3.org/1999/xlink" xlink:title="International Code of Nomenclature" xlink:type="simple">ICN</abbrev>), the authors hereby correct the citation of the holotype’s collection number. The original publication cited “LV-004” corresponds to a different taxon; the correct collection number for the holotype of <italic><tp:taxon-name><tp:taxon-name-part taxon-name-part-type="genus" reg="Octomeria">O.</tp:taxon-name-part> <tp:taxon-name-part taxon-name-part-type="species" reg="candidae">candidae</tp:taxon-name-part></tp:taxon-name></italic> is LV-002. This correction is essential to maintain the integrity of the nomenclatural type. Furthermore, to complement the original description and in compliance with the provisions for valid publication of associated specimens, a paratype is formally designated as follows:</p></sec></tp:treatment-sec></tp:taxon-treatment>
