# Supplementary material for: Two new species of Octomeria (Orchidaceae, Pleurothallidinae) and two new country records from Ecuador
Source: PhytoKeys. 2026 Apr 29;274:99–115. doi: 10.3897/phytokeys.274.177794 (PMC13150533; doi:10.3897/phytokeys.274.177794)
Supplement: XML Treatment for Octomeria candidae [file phytokeys.274.177794-treatment5.xml]

<!DOCTYPE tp:taxon-treatment
  PUBLIC "-//TaxonX//DTD Taxonomic Treatment Publishing DTD v0 20100105//EN" "tax-treatment-NSO.dtd">
<tp:taxon-treatment xmlns:tp="http://www.plazi.org/taxpub"><tp:treatment-meta><kwd-group><label>Taxon classification</label><kwd>
              <named-content content-type="kingdom">
                <named-content content-type="taxon-name">
                  <named-content content-type="kingdom">Plantae</named-content>
                </named-content>
              </named-content>
            </kwd><kwd>
              <named-content content-type="order">Asparagales</named-content>
            </kwd><kwd>
              <named-content content-type="family">Orchidaceae</named-content>
            </kwd></kwd-group><mixed-citation publication-type="journal"><person-group><name><surname>Vélez-Abarca</surname><given-names>Leisberth</given-names></name><name><surname>Iturralde</surname><given-names>Gabriel A.</given-names></name><name><surname>Garzón-Suárez</surname><given-names>Henry X.</given-names></name><name><surname>Gutiérrez del Pozo</surname><given-names>Diego</given-names></name><name><surname>Kuethe</surname><given-names>J. R.</given-names></name><name><surname>Baquero</surname><given-names>Luis E.</given-names></name><name><surname>Jiménez</surname><given-names>Marco M.</given-names></name></person-group><article-title>Two new species of <italic><tp:taxon-name><tp:taxon-name-part taxon-name-part-type="genus" reg="Octomeria">Octomeria</tp:taxon-name-part></tp:taxon-name></italic> (<tp:taxon-name><tp:taxon-name-part taxon-name-part-type="family" reg="Orchidaceae">Orchidaceae</tp:taxon-name-part></tp:taxon-name>, <tp:taxon-name><tp:taxon-name-part taxon-name-part-type="subtribe" reg="Pleurothallidinae">Pleurothallidinae</tp:taxon-name-part></tp:taxon-name>) and two new country records from Ecuador</article-title><source>PhytoKeys</source><day>29</day><month>04</month><year>2026</year><volume>274</volume><fpage>99</fpage><lpage>115</lpage><pub-id pub-id-type="doi">10.3897/phytokeys.274.177794</pub-id></mixed-citation></tp:treatment-meta><tp:nomenclature><tp:taxon-name><object-id xmlns:xlink="http://www.w3.org/1999/xlink" content-type="arpha" xlink:type="simple">6E069F43-D3C5-5D35-8A21-20D72215B027</object-id>
                		<tp:taxon-name-part taxon-name-part-type="genus" reg="Octomeria">Octomeria</tp:taxon-name-part> <tp:taxon-name-part taxon-name-part-type="species" reg="candidae">candidae</tp:taxon-name-part>
                	</tp:taxon-name><tp:taxon-authority>Vélez-Abarca, M.M.Jiménez &amp; Baquero, Lankesteriana 20(3): 347. 2020.</tp:taxon-authority></tp:nomenclature><tp:treatment-sec sec-type="Type"><title>Type.</title><p>Ecuador • Zamora-Chinchipe: Cordillera del Cóndor flank, 890 m elev., 18 Feb 2020, <italic>L. Vélez-Abarca LV-002</italic> (type: ECUAMZ-12211!); <bold><italic>Paratype</italic></bold>. (here designated) Ecuador • Zamora-Chinchipe: El Pangui, 28 October 2020, <italic>L. Vélez-Abarca LV-066</italic> (paratype: ECUAMZ-12202!).</p></tp:treatment-sec></tp:taxon-treatment>
